# Supplementary material for: The impact of sarcopenia on prognosis and fruquintinib efficacy in advanced colorectal cancer: a retrospective and mendelian randomization study
Source: Front Immunol. 2025 Jul 16;16:1582308. doi: 10.3389/fimmu.2025.1582308 (PMC12307208; doi:10.3389/fimmu.2025.1582308)
Supplement: Supplementary file 2 [file DataSheet1.zip › Supplemental materials/Supplemental Table.csv]

SNP	effect_allele.exposure	other_allele.exposure	effect_allele.outcome	other_allele.outcome	beta.exposure	beta.outcome	eaf.exposure	eaf.outcome	remove	palindromic	ambiguous	id.outcome	chr	pos	se.outcome	samplesize.outcome	pval.outcome	outcome	originalname.outcome	outcome.deprecated	mr_keep.outcome	data_source.outcome	proxy.outcome	target_snp.outcome	proxy_snp.outcome	target_a1.outcome	target_a2.outcome	proxy_a1.outcome	proxy_a2.outcome	pos.exposure	chr.exposure	se.exposure	samplesize.exposure	pval.exposure	id.exposure	exposure	mr_keep.exposure	pval_origin.exposure	data_source.exposure	action	SNP_index	mr_keep
rs10042117	A	G	A	G	-0.171635	-0.0142	0.0417086	0.0479	FALSE	FALSE	FALSE	ebi-a-GCST90000025	5	114486804	0.0046	450243	0.00188699	Appendicular lean mass	Appendicular lean mass	Appendicular lean mass || ||	TRUE	igd	NA	NA	NA	NA	NA	NA	NA	114486804	5	0.0297352	24589	7.82438e-09	eqtl-a-ENSG00000164219	PGGT1B	TRUE	reported	textfile	2	1	TRUE
rs116252606	C	G	C	G	-0.234021	0.0047	0.0340479	0.0346	FALSE	TRUE	FALSE	ebi-a-GCST90000025	5	114020739	0.0052	450243	0.3671	Appendicular lean mass	Appendicular lean mass	Appendicular lean mass || ||	TRUE	igd	NA	NA	NA	NA	NA	NA	NA	114020739	5	0.0327596	22994	9.09076e-13	eqtl-a-ENSG00000164219	PGGT1B	TRUE	reported	textfile	2	1	TRUE
rs28658403	C	G	C	G	-0.273449	0.0032	0.22647	0.2383	FALSE	TRUE	FALSE	ebi-a-GCST90000025	5	114652513	0.0022	450243	0.1473	Appendicular lean mass	Appendicular lean mass	Appendicular lean mass || ||	TRUE	igd	NA	NA	NA	NA	NA	NA	NA	114652513	5	0.0140325	26074	1.41547e-84	eqtl-a-ENSG00000164219	PGGT1B	TRUE	reported	textfile	2	1	TRUE
rs3857432	C	T	C	T	-0.104355	0.01	0.139821	0.1435	FALSE	FALSE	FALSE	ebi-a-GCST90000025	5	113866819	0.0027	450243	0.000219498	Appendicular lean mass	Appendicular lean mass	Appendicular lean mass || ||	TRUE	igd	NA	NA	NA	NA	NA	NA	NA	113866819	5	0.0171394	26078	1.1376e-09	eqtl-a-ENSG00000164219	PGGT1B	TRUE	reported	textfile	2	1	TRUE
rs74920298	C	T	C	T	-0.256354	0.0039	0.029804	0.0387	FALSE	FALSE	FALSE	ebi-a-GCST90000025	5	114388570	0.005	450243	0.4351	Appendicular lean mass	Appendicular lean mass	Appendicular lean mass || ||	TRUE	igd	NA	NA	NA	NA	NA	NA	NA	114388570	5	0.0349342	22930	2.16172e-13	eqtl-a-ENSG00000164219	PGGT1B	TRUE	reported	textfile	2	1	TRUE
rs76222091	A	G	A	G	-0.193497	0.0094	0.0470923	0.055	FALSE	FALSE	FALSE	ebi-a-GCST90000025	5	114244069	0.0042	450243	0.02306	Appendicular lean mass	Appendicular lean mass	Appendicular lean mass || ||	TRUE	igd	NA	NA	NA	NA	NA	NA	NA	114244069	5	0.0280487	23492	5.2517e-12	eqtl-a-ENSG00000164219	PGGT1B	TRUE	reported	textfile	2	1	TRUE
rs76763760	A	G	A	G	0.151324	0.0053	0.0567461	0.0502	FALSE	FALSE	FALSE	ebi-a-GCST90000025	5	114127581	0.0043	450243	0.2172	Appendicular lean mass	Appendicular lean mass	Appendicular lean mass || ||	TRUE	igd	NA	NA	NA	NA	NA	NA	NA	114127581	5	0.0256939	26081	3.87597e-09	eqtl-a-ENSG00000164219	PGGT1B	TRUE	reported	textfile	2	1	TRUE
rs9326953	C	T	C	T	-0.377607	0.005	0.228446	0.2441	FALSE	FALSE	FALSE	ebi-a-GCST90000025	5	114549087	0.0022	450243	0.0233297	Appendicular lean mass	Appendicular lean mass	Appendicular lean mass || ||	TRUE	igd	NA	NA	NA	NA	NA	NA	NA	114549087	5	0.0138156	26079	1.76604e-164	eqtl-a-ENSG00000164219	PGGT1B	TRUE	reported	textfile	2	1	TRUE
rs10518143	G	A	G	A	-0.80588	-8e-04	0.251081	0.2369	FALSE	FALSE	FALSE	ebi-a-GCST90000025	4	76933445	0.0022	450243	0.7154	Appendicular lean mass	Appendicular lean mass	Appendicular lean mass || ||	TRUE	igd	NA	NA	NA	NA	NA	NA	NA	76933445	4	0.011932	31468	1e-200	eqtl-a-ENSG00000138744	NAAA	TRUE	reported	textfile	2	1	TRUE
rs111451617	T	C	T	C	0.936179	-0.0042	0.0457758	0.0545	FALSE	FALSE	FALSE	ebi-a-GCST90000025	4	77109233	0.0042	450243	0.3193	Appendicular lean mass	Appendicular lean mass	Appendicular lean mass || ||	TRUE	igd	NA	NA	NA	NA	NA	NA	NA	77109233	4	0.0273656	30333	1e-200	eqtl-a-ENSG00000138744	NAAA	TRUE	reported	textfile	2	1	TRUE
rs113022439	T	C	T	C	0.302849	0.0022	0.034616	0.0354	FALSE	FALSE	FALSE	ebi-a-GCST90000025	4	77255210	0.0052	450243	0.6675	Appendicular lean mass	Appendicular lean mass	Appendicular lean mass || ||	TRUE	igd	NA	NA	NA	NA	NA	NA	NA	77255210	4	0.0324579	28925	1.05463e-20	eqtl-a-ENSG00000138744	NAAA	TRUE	reported	textfile	2	1	TRUE
rs113341534	T	C	T	C	-0.619343	-0.007	0.0226794	0.0158	FALSE	FALSE	FALSE	ebi-a-GCST90000025	4	76810581	0.0077	450243	0.3646	Appendicular lean mass	Appendicular lean mass	Appendicular lean mass || ||	TRUE	igd	NA	NA	NA	NA	NA	NA	NA	76810581	4	0.0396357	21676	4.84284e-55	eqtl-a-ENSG00000138744	NAAA	TRUE	reported	textfile	2	1	TRUE
rs113464411	C	T	C	T	0.251789	-0.0017	0.0296643	0.0328	FALSE	FALSE	FALSE	ebi-a-GCST90000025	4	77085131	0.0054	450243	0.747799	Appendicular lean mass	Appendicular lean mass	Appendicular lean mass || ||	TRUE	igd	NA	NA	NA	NA	NA	NA	NA	77085131	4	0.0350165	28037	6.45952e-13	eqtl-a-ENSG00000138744	NAAA	TRUE	reported	textfile	2	1	TRUE
rs114154402	T	C	T	C	-0.248475	-0.0077	0.0205028	0.0127	FALSE	FALSE	FALSE	ebi-a-GCST90000025	4	76854267	0.0085	450243	0.3672	Appendicular lean mass	Appendicular lean mass	Appendicular lean mass || ||	TRUE	igd	NA	NA	NA	NA	NA	NA	NA	76854267	4	0.0419466	20493	3.14586e-09	eqtl-a-ENSG00000138744	NAAA	TRUE	reported	textfile	2	1	TRUE
rs114338278	G	A	G	A	-0.311649	-0.0042	0.025648	0.0226	FALSE	FALSE	FALSE	ebi-a-GCST90000025	4	76280839	0.0066	450243	0.5206	Appendicular lean mass	Appendicular lean mass	Appendicular lean mass || ||	TRUE	igd	NA	NA	NA	NA	NA	NA	NA	76280839	4	0.037558	24999	1.06072e-16	eqtl-a-ENSG00000138744	NAAA	TRUE	reported	textfile	2	1	TRUE
rs114485481	G	A	G	A	-0.700894	0.0086	0.0246143	0.0216	FALSE	FALSE	FALSE	ebi-a-GCST90000025	4	76696482	0.0066	450243	0.1948	Appendicular lean mass	Appendicular lean mass	Appendicular lean mass || ||	TRUE	igd	NA	NA	NA	NA	NA	NA	NA	76696482	4	0.0379559	28323	3.86367e-76	eqtl-a-ENSG00000138744	NAAA	TRUE	reported	textfile	2	1	TRUE
rs114593505	T	G	T	G	0.627823	-0.02	0.0207047	0.0131	FALSE	FALSE	FALSE	ebi-a-GCST90000025	4	76340026	0.0083	450243	0.01591	Appendicular lean mass	Appendicular lean mass	Appendicular lean mass || ||	TRUE	igd	NA	NA	NA	NA	NA	NA	NA	76340026	4	0.0414624	23480	8.55658e-52	eqtl-a-ENSG00000138744	NAAA	TRUE	reported	textfile	2	1	TRUE
rs114596400	A	G	A	G	0.395554	-0.0121	0.0176972	0.0147	FALSE	FALSE	FALSE	ebi-a-GCST90000025	4	77689124	0.0079	450243	0.1273	Appendicular lean mass	Appendicular lean mass	Appendicular lean mass || ||	TRUE	igd	NA	NA	NA	NA	NA	NA	NA	77689124	4	0.0450179	27746	1.54135e-18	eqtl-a-ENSG00000138744	NAAA	TRUE	reported	textfile	2	1	TRUE
rs114735513	T	C	T	C	0.493853	0.0122	0.0155592	0.0161	FALSE	FALSE	FALSE	ebi-a-GCST90000025	4	77363360	0.0078	450243	0.1199	Appendicular lean mass	Appendicular lean mass	Appendicular lean mass || ||	TRUE	igd	NA	NA	NA	NA	NA	NA	NA	77363360	4	0.0479102	23146	6.49681e-25	eqtl-a-ENSG00000138744	NAAA	TRUE	reported	textfile	2	1	TRUE
rs115012021	A	C	A	C	0.833885	0.0042	0.0166471	0.0091	FALSE	FALSE	FALSE	ebi-a-GCST90000025	4	76290810	0.0102	450243	0.680801	Appendicular lean mass	Appendicular lean mass	Appendicular lean mass || ||	TRUE	igd	NA	NA	NA	NA	NA	NA	NA	76290810	4	0.0459854	19583	1.73061e-73	eqtl-a-ENSG00000138744	NAAA	TRUE	reported	textfile	2	1	TRUE
rs115137643	T	C	T	C	-0.401778	-0.016	0.0283317	0.0202	FALSE	FALSE	FALSE	ebi-a-GCST90000025	4	77232131	0.0067	450243	0.0169399	Appendicular lean mass	Appendicular lean mass	Appendicular lean mass || ||	TRUE	igd	NA	NA	NA	NA	NA	NA	NA	77232131	4	0.0357117	28280	2.30038e-29	eqtl-a-ENSG00000138744	NAAA	TRUE	reported	textfile	2	1	TRUE
rs115224517	G	T	G	T	0.521031	-0.0062	0.0235617	0.0111	FALSE	FALSE	FALSE	ebi-a-GCST90000025	4	77743666	0.0097	450243	0.5256	Appendicular lean mass	Appendicular lean mass	Appendicular lean mass || ||	TRUE	igd	NA	NA	NA	NA	NA	NA	NA	77743666	4	0.0389932	23981	1.00809e-40	eqtl-a-ENSG00000138744	NAAA	TRUE	reported	textfile	2	1	TRUE
rs115549570	A	G	A	G	1.08933	-0.0102	0.0423357	0.0449	FALSE	FALSE	FALSE	ebi-a-GCST90000025	4	76756927	0.0047	450243	0.0292698	Appendicular lean mass	Appendicular lean mass	Appendicular lean mass || ||	TRUE	igd	NA	NA	NA	NA	NA	NA	NA	76756927	4	0.0281006	28092	1e-200	eqtl-a-ENSG00000138744	NAAA	TRUE	reported	textfile	2	1	TRUE
rs115823619	T	C	T	C	-0.448426	-0.0105	0.0185501	0.0234	FALSE	FALSE	FALSE	ebi-a-GCST90000025	4	76475804	0.0064	450243	0.0970801	Appendicular lean mass	Appendicular lean mass	Appendicular lean mass || ||	TRUE	igd	NA	NA	NA	NA	NA	NA	NA	76475804	4	0.0439482	26532	1.91073e-24	eqtl-a-ENSG00000138744	NAAA	TRUE	reported	textfile	2	1	TRUE
rs115980275	A	G	A	G	0.55877	0.0127	0.0172323	0.0192	FALSE	FALSE	FALSE	ebi-a-GCST90000025	4	77509838	0.0072	450243	0.0765103	Appendicular lean mass	Appendicular lean mass	Appendicular lean mass || ||	TRUE	igd	NA	NA	NA	NA	NA	NA	NA	77509838	4	0.0454924	25723	1.12331e-34	eqtl-a-ENSG00000138744	NAAA	TRUE	reported	textfile	2	1	TRUE
rs116030046	T	C	T	C	0.323233	-0.01	0.0152019	0.0103	FALSE	FALSE	FALSE	ebi-a-GCST90000025	4	76125589	0.0095	450243	0.2912	Appendicular lean mass	Appendicular lean mass	Appendicular lean mass || ||	TRUE	igd	NA	NA	NA	NA	NA	NA	NA	76125589	4	0.0485671	19300	2.82944e-11	eqtl-a-ENSG00000138744	NAAA	TRUE	reported	textfile	2	1	TRUE
rs116168756	G	A	G	A	0.411453	-0.0108	0.0198404	0.0076	FALSE	FALSE	FALSE	ebi-a-GCST90000025	4	76100769	0.0114	450243	0.343	Appendicular lean mass	Appendicular lean mass	Appendicular lean mass || ||	TRUE	igd	NA	NA	NA	NA	NA	NA	NA	76100769	4	0.0425389	19238	3.95003e-22	eqtl-a-ENSG00000138744	NAAA	TRUE	reported	textfile	2	1	TRUE
rs116182046	A	T	A	T	0.932814	0.0075	0.0442056	0.0392	FALSE	TRUE	FALSE	ebi-a-GCST90000025	4	77239463	0.0049	450243	0.1263	Appendicular lean mass	Appendicular lean mass	Appendicular lean mass || ||	TRUE	igd	NA	NA	NA	NA	NA	NA	NA	77239463	4	0.0278701	28591	1e-200	eqtl-a-ENSG00000138744	NAAA	TRUE	reported	textfile	2	1	TRUE
rs116203163	C	A	C	A	0.27806	-0.0116	0.0139145	0.0118	FALSE	FALSE	FALSE	ebi-a-GCST90000025	4	77464843	0.0088	450243	0.1902	Appendicular lean mass	Appendicular lean mass	Appendicular lean mass || ||	TRUE	igd	NA	NA	NA	NA	NA	NA	NA	77464843	4	0.0507566	25487	4.29665e-08	eqtl-a-ENSG00000138744	NAAA	TRUE	reported	textfile	2	1	TRUE
rs116331834	C	T	C	T	-0.650689	1e-04	0.0119971	0.0103	FALSE	FALSE	FALSE	ebi-a-GCST90000025	4	77103464	0.0096	450243	0.9888	Appendicular lean mass	Appendicular lean mass	Appendicular lean mass || ||	TRUE	igd	NA	NA	NA	NA	NA	NA	NA	77103464	4	0.0543923	16036	5.55137e-33	eqtl-a-ENSG00000138744	NAAA	TRUE	reported	textfile	2	1	TRUE
rs116401471	G	A	G	A	0.816106	-0.0015	0.0222366	0.0103	FALSE	FALSE	FALSE	ebi-a-GCST90000025	4	77450341	0.0096	450243	0.8773	Appendicular lean mass	Appendicular lean mass	Appendicular lean mass || ||	TRUE	igd	NA	NA	NA	NA	NA	NA	NA	77450341	4	0.0397751	27234	1.49314e-93	eqtl-a-ENSG00000138744	NAAA	TRUE	reported	textfile	2	1	TRUE
rs116757365	T	C	T	C	-0.289752	-0.0069	0.0147159	0.0164	FALSE	FALSE	FALSE	ebi-a-GCST90000025	4	77116118	0.0076	450243	0.366	Appendicular lean mass	Appendicular lean mass	Appendicular lean mass || ||	TRUE	igd	NA	NA	NA	NA	NA	NA	NA	77116118	4	0.0493674	22607	4.37381e-09	eqtl-a-ENSG00000138744	NAAA	TRUE	reported	textfile	2	1	TRUE
rs11730370	G	T	G	T	0.681603	-0.0027	0.0315626	0.0361	FALSE	FALSE	FALSE	ebi-a-GCST90000025	4	76302810	0.0052	450243	0.5953	Appendicular lean mass	Appendicular lean mass	Appendicular lean mass || ||	TRUE	igd	NA	NA	NA	NA	NA	NA	NA	76302810	4	0.0335556	26152	9.99079e-92	eqtl-a-ENSG00000138744	NAAA	TRUE	reported	textfile	2	1	TRUE
rs139279257	T	G	T	G	-0.288441	0.0027	0.0190998	0.016	FALSE	FALSE	FALSE	ebi-a-GCST90000025	4	76131433	0.0079	450243	0.735301	Appendicular lean mass	Appendicular lean mass	Appendicular lean mass || ||	TRUE	igd	NA	NA	NA	NA	NA	NA	NA	76131433	4	0.043415	24390	3.05281e-11	eqtl-a-ENSG00000138744	NAAA	TRUE	reported	textfile	2	1	TRUE
rs139281982	T	C	T	C	0.383193	0.008	0.0218369	0.017	FALSE	FALSE	FALSE	ebi-a-GCST90000025	4	76184203	0.0074	450243	0.2768	Appendicular lean mass	Appendicular lean mass	Appendicular lean mass || ||	TRUE	igd	NA	NA	NA	NA	NA	NA	NA	76184203	4	0.0405955	29109	3.75664e-21	eqtl-a-ENSG00000138744	NAAA	TRUE	reported	textfile	2	1	TRUE
rs139442711	A	G	A	G	0.635894	-0.0085	0.0299816	0.0498	FALSE	FALSE	FALSE	ebi-a-GCST90000025	4	77432208	0.0045	450243	0.0586003	Appendicular lean mass	Appendicular lean mass	Appendicular lean mass || ||	TRUE	igd	NA	NA	NA	NA	NA	NA	NA	77432208	4	0.0344873	24940	6.46249e-76	eqtl-a-ENSG00000138744	NAAA	TRUE	reported	textfile	2	1	TRUE
rs139687924	A	C	A	C	0.319634	-7e-04	0.0149645	0.013	FALSE	FALSE	FALSE	ebi-a-GCST90000025	4	76251579	0.0086	450243	0.9314	Appendicular lean mass	Appendicular lean mass	Appendicular lean mass || ||	TRUE	igd	NA	NA	NA	NA	NA	NA	NA	76251579	4	0.0489478	10421	6.57658e-11	eqtl-a-ENSG00000138744	NAAA	TRUE	reported	textfile	2	1	TRUE
rs140806101	T	C	T	C	-0.247413	-0.0024	0.0230689	0.0199	FALSE	FALSE	FALSE	ebi-a-GCST90000025	4	76241708	0.007	450243	0.7264	Appendicular lean mass	Appendicular lean mass	Appendicular lean mass || ||	TRUE	igd	NA	NA	NA	NA	NA	NA	NA	76241708	4	0.0395912	26080	4.12563e-10	eqtl-a-ENSG00000138744	NAAA	TRUE	reported	textfile	2	1	TRUE
rs143385852	A	C	A	C	0.918759	-0.0117	0.0195555	0.0093	FALSE	FALSE	FALSE	ebi-a-GCST90000025	4	76505356	0.0101	450243	0.2466	Appendicular lean mass	Appendicular lean mass	Appendicular lean mass || ||	TRUE	igd	NA	NA	NA	NA	NA	NA	NA	76505356	4	0.0422818	24737	1.08643e-104	eqtl-a-ENSG00000138744	NAAA	TRUE	reported	textfile	2	1	TRUE
rs143408499	C	A	C	A	0.318736	0.022	0.0109832	0.0084	FALSE	FALSE	FALSE	ebi-a-GCST90000025	4	77701312	0.0105	450243	0.0354699	Appendicular lean mass	Appendicular lean mass	Appendicular lean mass || ||	TRUE	igd	NA	NA	NA	NA	NA	NA	NA	77701312	4	0.0570425	8513	2.30229e-08	eqtl-a-ENSG00000138744	NAAA	TRUE	reported	textfile	2	1	TRUE
rs144093791	C	T	C	T	0.425462	-0.0073	0.0156411	0.0171	FALSE	FALSE	FALSE	ebi-a-GCST90000025	4	76407998	0.0076	450243	0.3365	Appendicular lean mass	Appendicular lean mass	Appendicular lean mass || ||	TRUE	igd	NA	NA	NA	NA	NA	NA	NA	76407998	4	0.0478322	20365	5.85194e-19	eqtl-a-ENSG00000138744	NAAA	TRUE	reported	textfile	2	1	TRUE
rs144188302	T	C	T	C	-0.601534	-0.0025	0.0157445	0.0117	FALSE	FALSE	FALSE	ebi-a-GCST90000025	4	76871740	0.009	450243	0.7778	Appendicular lean mass	Appendicular lean mass	Appendicular lean mass || ||	TRUE	igd	NA	NA	NA	NA	NA	NA	NA	76871740	4	0.0475419	10696	1.07969e-36	eqtl-a-ENSG00000138744	NAAA	TRUE	reported	textfile	2	1	TRUE
rs144228170	C	T	C	T	-0.815575	0.0023	0.0158185	0.0137	FALSE	FALSE	FALSE	ebi-a-GCST90000025	4	77095017	0.0088	450243	0.7978	Appendicular lean mass	Appendicular lean mass	Appendicular lean mass || ||	TRUE	igd	NA	NA	NA	NA	NA	NA	NA	77095017	4	0.0472042	23921	6.93745e-67	eqtl-a-ENSG00000138744	NAAA	TRUE	reported	textfile	2	1	TRUE
rs144670023	G	A	G	A	-0.372378	0.0072	0.0172135	0.0137	FALSE	FALSE	FALSE	ebi-a-GCST90000025	4	76638151	0.0086	450243	0.4031	Appendicular lean mass	Appendicular lean mass	Appendicular lean mass || ||	TRUE	igd	NA	NA	NA	NA	NA	NA	NA	76638151	4	0.0456519	22416	3.43479e-16	eqtl-a-ENSG00000138744	NAAA	TRUE	reported	textfile	2	1	TRUE
rs1512741	A	C	A	C	0.347343	0.0013	0.0240964	0.0287	FALSE	FALSE	FALSE	ebi-a-GCST90000025	4	76590093	0.0057	450243	0.815	Appendicular lean mass	Appendicular lean mass	Appendicular lean mass || ||	TRUE	igd	NA	NA	NA	NA	NA	NA	NA	76590093	4	0.0387016	27603	2.83857e-19	eqtl-a-ENSG00000138744	NAAA	TRUE	reported	textfile	2	1	TRUE
rs151274692	C	T	C	T	-0.252273	0.0053	0.0185573	0.0253	FALSE	FALSE	FALSE	ebi-a-GCST90000025	4	77313764	0.0061	450243	0.3828	Appendicular lean mass	Appendicular lean mass	Appendicular lean mass || ||	TRUE	igd	NA	NA	NA	NA	NA	NA	NA	77313764	4	0.0440505	28733	1.02221e-08	eqtl-a-ENSG00000138744	NAAA	TRUE	reported	textfile	2	1	TRUE
rs183608856	T	G	T	G	-0.295151	-0.0127	0.0153691	0.0156	FALSE	FALSE	FALSE	ebi-a-GCST90000025	4	77258306	0.0083	450243	0.1254	Appendicular lean mass	Appendicular lean mass	Appendicular lean mass || ||	TRUE	igd	NA	NA	NA	NA	NA	NA	NA	77258306	4	0.0483181	18999	1.0051e-09	eqtl-a-ENSG00000138744	NAAA	TRUE	reported	textfile	2	1	TRUE
rs187751643	A	C	A	C	-0.448108	-0.0035	0.0370334	0.0548	FALSE	FALSE	FALSE	ebi-a-GCST90000025	4	76893998	0.0042	450243	0.4147	Appendicular lean mass	Appendicular lean mass	Appendicular lean mass || ||	TRUE	igd	NA	NA	NA	NA	NA	NA	NA	76893998	4	0.0312903	25194	1.61324e-46	eqtl-a-ENSG00000138744	NAAA	TRUE	reported	textfile	2	1	TRUE
rs193270860	G	T	G	T	-0.288267	-0.0049	0.0185651	0.0143	FALSE	FALSE	FALSE	ebi-a-GCST90000025	4	77473278	0.0096	450243	0.6059	Appendicular lean mass	Appendicular lean mass	Appendicular lean mass || ||	TRUE	igd	NA	NA	NA	NA	NA	NA	NA	77473278	4	0.0440257	17977	5.83848e-11	eqtl-a-ENSG00000138744	NAAA	TRUE	reported	textfile	2	1	TRUE
rs28411168	C	T	C	T	-0.285189	-0.0056	0.0211848	0.009	FALSE	FALSE	FALSE	ebi-a-GCST90000025	4	76989577	0.0101	450243	0.5777	Appendicular lean mass	Appendicular lean mass	Appendicular lean mass || ||	TRUE	igd	NA	NA	NA	NA	NA	NA	NA	76989577	4	0.0412618	22918	4.7852e-12	eqtl-a-ENSG00000138744	NAAA	TRUE	reported	textfile	2	1	TRUE
rs34434727	T	C	T	C	0.654329	5e-04	0.0707668	0.0629	FALSE	FALSE	FALSE	ebi-a-GCST90000025	4	76607665	0.0039	450243	0.9019	Appendicular lean mass	Appendicular lean mass	Appendicular lean mass || ||	TRUE	igd	NA	NA	NA	NA	NA	NA	NA	76607665	4	0.0225467	30332	3.57273e-185	eqtl-a-ENSG00000138744	NAAA	TRUE	reported	textfile	2	1	TRUE
rs62300913	G	A	G	A	0.280209	0.0233	0.0160631	0.0195	FALSE	FALSE	FALSE	ebi-a-GCST90000025	4	77494394	0.0075	450243	0.001758	Appendicular lean mass	Appendicular lean mass	Appendicular lean mass || ||	TRUE	igd	NA	NA	NA	NA	NA	NA	NA	77494394	4	0.0472831	14133	3.1002e-09	eqtl-a-ENSG00000138744	NAAA	TRUE	reported	textfile	2	1	TRUE
rs62314876	A	G	A	G	0.0970652	-0.0063	0.460003	0.4612	FALSE	FALSE	FALSE	ebi-a-GCST90000025	4	75909106	0.0019	450243	0.000927299	Appendicular lean mass	Appendicular lean mass	Appendicular lean mass || ||	TRUE	igd	NA	NA	NA	NA	NA	NA	NA	75909106	4	0.0119138	30688	3.72477e-16	eqtl-a-ENSG00000138744	NAAA	TRUE	reported	textfile	2	1	TRUE
rs62318571	A	G	A	G	-0.400051	-0.0012	0.0285541	0.0234	FALSE	FALSE	FALSE	ebi-a-GCST90000025	4	76359289	0.0064	450243	0.8507	Appendicular lean mass	Appendicular lean mass	Appendicular lean mass || ||	TRUE	igd	NA	NA	NA	NA	NA	NA	NA	76359289	4	0.0355766	28010	2.45076e-29	eqtl-a-ENSG00000138744	NAAA	TRUE	reported	textfile	2	1	TRUE
rs66506142	T	A	T	A	0.267968	0.0087	0.06976	0.0641	FALSE	TRUE	FALSE	ebi-a-GCST90000025	4	77364397	0.0039	450243	0.0240702	Appendicular lean mass	Appendicular lean mass	Appendicular lean mass || ||	TRUE	igd	NA	NA	NA	NA	NA	NA	NA	77364397	4	0.0232547	29947	1.01018e-30	eqtl-a-ENSG00000138744	NAAA	TRUE	reported	textfile	2	1	TRUE
rs71605436	A	G	A	G	-0.331904	0.0013	0.0312437	0.0276	FALSE	FALSE	FALSE	ebi-a-GCST90000025	4	76147818	0.0059	450243	0.823	Appendicular lean mass	Appendicular lean mass	Appendicular lean mass || ||	TRUE	igd	NA	NA	NA	NA	NA	NA	NA	76147818	4	0.034096	24849	2.14684e-22	eqtl-a-ENSG00000138744	NAAA	TRUE	reported	textfile	2	1	TRUE
rs71607314	T	C	T	C	0.383507	0.0031	0.0260704	0.0289	FALSE	FALSE	FALSE	ebi-a-GCST90000025	4	76337899	0.0058	450243	0.5892	Appendicular lean mass	Appendicular lean mass	Appendicular lean mass || ||	TRUE	igd	NA	NA	NA	NA	NA	NA	NA	76337899	4	0.0372116	27492	6.62064e-25	eqtl-a-ENSG00000138744	NAAA	TRUE	reported	textfile	2	1	TRUE
rs71607334	T	C	T	C	0.954176	1e-04	0.0623442	0.051	FALSE	FALSE	FALSE	ebi-a-GCST90000025	4	76708077	0.0043	450243	0.9879	Appendicular lean mass	Appendicular lean mass	Appendicular lean mass || ||	TRUE	igd	NA	NA	NA	NA	NA	NA	NA	76708077	4	0.0232694	28929	1e-200	eqtl-a-ENSG00000138744	NAAA	TRUE	reported	textfile	2	1	TRUE
rs71607337	A	G	A	G	1.21317	0.0048	0.0570982	0.0497	FALSE	FALSE	FALSE	ebi-a-GCST90000025	4	76832320	0.0044	450243	0.2793	Appendicular lean mass	Appendicular lean mass	Appendicular lean mass || ||	TRUE	igd	NA	NA	NA	NA	NA	NA	NA	76832320	4	0.0235306	29170	1e-200	eqtl-a-ENSG00000138744	NAAA	TRUE	reported	textfile	2	1	TRUE
rs72647456	T	C	T	C	-0.479591	0.0063	0.0260486	0.0222	FALSE	FALSE	FALSE	ebi-a-GCST90000025	4	76465457	0.0064	450243	0.3265	Appendicular lean mass	Appendicular lean mass	Appendicular lean mass || ||	TRUE	igd	NA	NA	NA	NA	NA	NA	NA	76465457	4	0.0371479	25937	3.93278e-38	eqtl-a-ENSG00000138744	NAAA	TRUE	reported	textfile	2	1	TRUE
rs72651360	T	G	T	G	-0.694633	-0.004	0.0295386	0.0277	FALSE	FALSE	FALSE	ebi-a-GCST90000025	4	76826695	0.0058	450243	0.4919	Appendicular lean mass	Appendicular lean mass	Appendicular lean mass || ||	TRUE	igd	NA	NA	NA	NA	NA	NA	NA	76826695	4	0.0346632	29439	2.48771e-89	eqtl-a-ENSG00000138744	NAAA	TRUE	reported	textfile	2	1	TRUE
rs72655520	T	G	T	G	1.16972	0.0142	0.0207165	0.0216	FALSE	FALSE	FALSE	ebi-a-GCST90000025	4	77033531	0.0067	450243	0.0338501	Appendicular lean mass	Appendicular lean mass	Appendicular lean mass || ||	TRUE	igd	NA	NA	NA	NA	NA	NA	NA	77033531	4	0.0406097	26969	1.92309e-182	eqtl-a-ENSG00000138744	NAAA	TRUE	reported	textfile	2	1	TRUE
rs72655528	A	G	A	G	-0.596149	0.0037	0.0143125	0.0119	FALSE	FALSE	FALSE	ebi-a-GCST90000025	4	77085384	0.0089	450243	0.6772	Appendicular lean mass	Appendicular lean mass	Appendicular lean mass || ||	TRUE	igd	NA	NA	NA	NA	NA	NA	NA	77085384	4	0.0498573	16869	5.95388e-33	eqtl-a-ENSG00000138744	NAAA	TRUE	reported	textfile	2	1	TRUE
rs75930679	A	G	A	G	0.670352	-0.0018	0.0231252	0.0151	FALSE	FALSE	FALSE	ebi-a-GCST90000025	4	77592914	0.0079	450243	0.8154	Appendicular lean mass	Appendicular lean mass	Appendicular lean mass || ||	TRUE	igd	NA	NA	NA	NA	NA	NA	NA	77592914	4	0.0391947	28104	1.40961e-65	eqtl-a-ENSG00000138744	NAAA	TRUE	reported	textfile	2	1	TRUE
rs76606523	A	G	A	G	-0.483338	-0.0158	0.0247744	0.0187	FALSE	FALSE	FALSE	ebi-a-GCST90000025	4	77124806	0.007	450243	0.0235299	Appendicular lean mass	Appendicular lean mass	Appendicular lean mass || ||	TRUE	igd	NA	NA	NA	NA	NA	NA	NA	77124806	4	0.0380737	25366	6.31975e-37	eqtl-a-ENSG00000138744	NAAA	TRUE	reported	textfile	2	1	TRUE
rs78003001	T	C	T	C	0.302802	0.0041	0.0278978	0.0446	FALSE	FALSE	FALSE	ebi-a-GCST90000025	4	76027449	0.0047	450243	0.3836	Appendicular lean mass	Appendicular lean mass	Appendicular lean mass || ||	TRUE	igd	NA	NA	NA	NA	NA	NA	NA	76027449	4	0.0360513	27766	4.49573e-17	eqtl-a-ENSG00000138744	NAAA	TRUE	reported	textfile	2	1	TRUE
rs78017210	G	A	G	A	-0.31149	-0.0041	0.0354664	0.0332	FALSE	FALSE	FALSE	ebi-a-GCST90000025	4	77671459	0.0053	450243	0.4433	Appendicular lean mass	Appendicular lean mass	Appendicular lean mass || ||	TRUE	igd	NA	NA	NA	NA	NA	NA	NA	77671459	4	0.0320724	28926	2.67485e-22	eqtl-a-ENSG00000138744	NAAA	TRUE	reported	textfile	2	1	TRUE
rs9189	T	C	T	C	0.384155	-0.0083	0.0157238	0.0201	FALSE	FALSE	FALSE	ebi-a-GCST90000025	4	76407419	0.0069	450243	0.2317	Appendicular lean mass	Appendicular lean mass	Appendicular lean mass || ||	TRUE	igd	NA	NA	NA	NA	NA	NA	NA	76407419	4	0.0477324	17095	8.41589e-16	eqtl-a-ENSG00000138744	NAAA	TRUE	reported	textfile	2	1	TRUE
rs10788794	C	T	C	T	0.605804	0.0118	0.366385	0.3674	FALSE	FALSE	FALSE	ebi-a-GCST90000025	1	150728676	0.0019	450243	1.13399e-09	Appendicular lean mass	Appendicular lean mass	Appendicular lean mass || ||	TRUE	igd	NA	NA	NA	NA	NA	NA	NA	150728676	1	0.0112512	31569	1e-200	eqtl-a-ENSG00000143387	CTSK	TRUE	reported	textfile	2	1	TRUE
rs112058376	A	G	A	G	0.201156	0.0196	0.0514041	0.0546	FALSE	FALSE	FALSE	ebi-a-GCST90000025	1	149922148	0.0041	450243	2.02899e-06	Appendicular lean mass	Appendicular lean mass	Appendicular lean mass || ||	TRUE	igd	NA	NA	NA	NA	NA	NA	NA	149922148	1	0.0268996	19889	7.54571e-14	eqtl-a-ENSG00000143387	CTSK	TRUE	reported	textfile	2	1	TRUE
rs11576320	A	G	A	G	0.505147	0.015	0.112712	0.1158	FALSE	FALSE	FALSE	ebi-a-GCST90000025	1	151133883	0.003	450243	4.91304e-07	Appendicular lean mass	Appendicular lean mass	Appendicular lean mass || ||	TRUE	igd	NA	NA	NA	NA	NA	NA	NA	151133883	1	0.0183338	30902	4.12098e-167	eqtl-a-ENSG00000143387	CTSK	TRUE	reported	textfile	2	1	TRUE
rs116750901	A	G	A	G	0.344791	0.0195	0.0506592	0.0518	FALSE	FALSE	FALSE	ebi-a-GCST90000025	1	151574295	0.0043	450243	5.48706e-06	Appendicular lean mass	Appendicular lean mass	Appendicular lean mass || ||	TRUE	igd	NA	NA	NA	NA	NA	NA	NA	151574295	1	0.026984	27223	2.18726e-37	eqtl-a-ENSG00000143387	CTSK	TRUE	reported	textfile	2	1	TRUE
rs11800656	T	C	T	C	-0.314257	-0.0013	0.0887027	0.0963	FALSE	FALSE	FALSE	ebi-a-GCST90000025	1	150419879	0.0032	450243	0.6903	Appendicular lean mass	Appendicular lean mass	Appendicular lean mass || ||	TRUE	igd	NA	NA	NA	NA	NA	NA	NA	150419879	1	0.0207659	31568	9.75214e-52	eqtl-a-ENSG00000143387	CTSK	TRUE	reported	textfile	2	1	TRUE
rs11808823	G	A	G	A	0.351619	0.0032	0.124264	0.1024	FALSE	FALSE	FALSE	ebi-a-GCST90000025	1	150116525	0.0031	450243	0.295	Appendicular lean mass	Appendicular lean mass	Appendicular lean mass || ||	TRUE	igd	NA	NA	NA	NA	NA	NA	NA	150116525	1	0.0177976	31060	7.06643e-87	eqtl-a-ENSG00000143387	CTSK	TRUE	reported	textfile	2	1	TRUE
rs12069445	T	C	T	C	-0.257128	-0.0024	0.63322	0.645	FALSE	FALSE	FALSE	ebi-a-GCST90000025	1	151335440	0.002	450243	0.2264	Appendicular lean mass	Appendicular lean mass	Appendicular lean mass || ||	TRUE	igd	NA	NA	NA	NA	NA	NA	NA	151335440	1	0.0121588	31231	2.91608e-99	eqtl-a-ENSG00000143387	CTSK	TRUE	reported	textfile	2	1	TRUE
rs12124948	T	C	T	C	-0.548296	-0.0163	0.425184	0.4194	FALSE	FALSE	FALSE	ebi-a-GCST90000025	1	150527294	0.0019	450243	9.19814e-18	Appendicular lean mass	Appendicular lean mass	Appendicular lean mass || ||	TRUE	igd	NA	NA	NA	NA	NA	NA	NA	150527294	1	0.0111193	31346	1e-200	eqtl-a-ENSG00000143387	CTSK	TRUE	reported	textfile	2	1	TRUE
rs139783923	A	G	A	G	0.270834	-0.0118	0.0200226	0.0198	FALSE	FALSE	FALSE	ebi-a-GCST90000025	1	150384868	0.0068	450243	0.0836296	Appendicular lean mass	Appendicular lean mass	Appendicular lean mass || ||	TRUE	igd	NA	NA	NA	NA	NA	NA	NA	150384868	1	0.0424278	25452	1.73201e-10	eqtl-a-ENSG00000143387	CTSK	TRUE	reported	textfile	2	1	TRUE
rs139954650	A	G	A	G	-0.340309	-8e-04	0.0186695	0.0252	FALSE	FALSE	FALSE	ebi-a-GCST90000025	1	151086960	0.0062	450243	0.8983	Appendicular lean mass	Appendicular lean mass	Appendicular lean mass || ||	TRUE	igd	NA	NA	NA	NA	NA	NA	NA	151086960	1	0.043878	22001	8.76597e-15	eqtl-a-ENSG00000143387	CTSK	TRUE	reported	textfile	2	1	TRUE
rs144581493	T	G	T	G	0.336747	0.0289	0.0454637	0.0516	FALSE	FALSE	FALSE	ebi-a-GCST90000025	1	150170113	0.0044	450243	7.22936e-11	Appendicular lean mass	Appendicular lean mass	Appendicular lean mass || ||	TRUE	igd	NA	NA	NA	NA	NA	NA	NA	150170113	1	0.0284294	25025	2.28402e-32	eqtl-a-ENSG00000143387	CTSK	TRUE	reported	textfile	2	1	TRUE
rs146468719	C	A	C	A	0.56096	0.0149	0.202056	0.1972	FALSE	FALSE	FALSE	ebi-a-GCST90000025	1	151000790	0.0024	450243	3.16301e-10	Appendicular lean mass	Appendicular lean mass	Appendicular lean mass || ||	TRUE	igd	NA	NA	NA	NA	NA	NA	NA	151000790	1	0.0140504	30902	1e-200	eqtl-a-ENSG00000143387	CTSK	TRUE	reported	textfile	2	1	TRUE
rs148590893	G	A	G	A	-0.212478	0.0026	0.0704049	0.0863	FALSE	FALSE	FALSE	ebi-a-GCST90000025	1	149782667	0.0033	450243	0.44	Appendicular lean mass	Appendicular lean mass	Appendicular lean mass || ||	TRUE	igd	NA	NA	NA	NA	NA	NA	NA	149782667	1	0.0231958	29498	5.17965e-20	eqtl-a-ENSG00000143387	CTSK	TRUE	reported	textfile	2	1	TRUE
rs192111926	G	A	G	A	-0.264028	-0.0099	0.019214	0.0157	FALSE	FALSE	FALSE	ebi-a-GCST90000025	1	151048230	0.0078	450243	0.2066	Appendicular lean mass	Appendicular lean mass	Appendicular lean mass || ||	TRUE	igd	NA	NA	NA	NA	NA	NA	NA	151048230	1	0.0432989	17696	1.07399e-09	eqtl-a-ENSG00000143387	CTSK	TRUE	reported	textfile	2	1	TRUE
rs28536536	T	C	T	C	0.297459	-0.0032	0.177363	0.1472	FALSE	FALSE	FALSE	ebi-a-GCST90000025	1	149998779	0.0029	450243	0.2608	Appendicular lean mass	Appendicular lean mass	Appendicular lean mass || ||	TRUE	igd	NA	NA	NA	NA	NA	NA	NA	149998779	1	0.015379	25113	2.39001e-83	eqtl-a-ENSG00000143387	CTSK	TRUE	reported	textfile	2	1	TRUE
rs34090972	T	C	T	C	0.809887	0.0058	0.0934884	0.0783	FALSE	FALSE	FALSE	ebi-a-GCST90000025	1	150932273	0.0035	450243	0.0942801	Appendicular lean mass	Appendicular lean mass	Appendicular lean mass || ||	TRUE	igd	NA	NA	NA	NA	NA	NA	NA	150932273	1	0.0192747	30875	1e-200	eqtl-a-ENSG00000143387	CTSK	TRUE	reported	textfile	2	1	TRUE
rs34834099	T	C	T	C	-0.297314	-0.0106	0.0579151	0.0649	FALSE	FALSE	FALSE	ebi-a-GCST90000025	1	151502427	0.0038	450243	0.00510999	Appendicular lean mass	Appendicular lean mass	Appendicular lean mass || ||	TRUE	igd	NA	NA	NA	NA	NA	NA	NA	151502427	1	0.0253571	27772	9.46673e-32	eqtl-a-ENSG00000143387	CTSK	TRUE	reported	textfile	2	1	TRUE
rs4926386	A	C	A	C	0.24938	0.0036	0.12009	0.1005	FALSE	FALSE	FALSE	ebi-a-GCST90000025	1	149886135	0.0031	450243	0.254	Appendicular lean mass	Appendicular lean mass	Appendicular lean mass || ||	TRUE	igd	NA	NA	NA	NA	NA	NA	NA	149886135	1	0.0181886	31501	8.77203e-43	eqtl-a-ENSG00000143387	CTSK	TRUE	reported	textfile	2	1	TRUE
rs4971026	C	T	C	T	-0.314185	-0.0033	0.68326	0.7074	FALSE	FALSE	FALSE	ebi-a-GCST90000025	1	151234301	0.0021	450243	0.1101	Appendicular lean mass	Appendicular lean mass	Appendicular lean mass || ||	TRUE	igd	NA	NA	NA	NA	NA	NA	NA	151234301	1	0.0125175	30918	5.04661e-139	eqtl-a-ENSG00000143387	CTSK	TRUE	reported	textfile	2	1	TRUE
rs58304714	A	T	A	T	0.483992	0.0125	0.349773	0.356	FALSE	TRUE	FALSE	ebi-a-GCST90000025	1	150831561	0.002	450243	1.948e-10	Appendicular lean mass	Appendicular lean mass	Appendicular lean mass || ||	TRUE	igd	NA	NA	NA	NA	NA	NA	NA	150831561	1	0.0117965	26902	1e-200	eqtl-a-ENSG00000143387	CTSK	TRUE	reported	textfile	2	1	TRUE
rs61817510	T	C	T	C	0.670211	-0.0052	0.0549667	0.0479	FALSE	FALSE	FALSE	ebi-a-GCST90000025	1	150374398	0.0045	450243	0.2442	Appendicular lean mass	Appendicular lean mass	Appendicular lean mass || ||	TRUE	igd	NA	NA	NA	NA	NA	NA	NA	150374398	1	0.0254973	24887	2.79898e-152	eqtl-a-ENSG00000143387	CTSK	TRUE	reported	textfile	2	1	TRUE
rs61819479	A	C	A	C	-0.231759	-0.0025	0.0997122	0.1263	FALSE	FALSE	FALSE	ebi-a-GCST90000025	1	151456996	0.003	450243	0.3983	Appendicular lean mass	Appendicular lean mass	Appendicular lean mass || ||	TRUE	igd	NA	NA	NA	NA	NA	NA	NA	151456996	1	0.0197686	26617	9.64939e-32	eqtl-a-ENSG00000143387	CTSK	TRUE	reported	textfile	2	1	TRUE
rs6661872	G	C	G	C	0.516791	0.0132	0.409396	0.4046	FALSE	TRUE	FALSE	ebi-a-GCST90000025	1	150628357	0.0019	450243	4.39744e-12	Appendicular lean mass	Appendicular lean mass	Appendicular lean mass || ||	TRUE	igd	NA	NA	NA	NA	NA	NA	NA	150628357	1	0.0112953	31564	1e-200	eqtl-a-ENSG00000143387	CTSK	TRUE	reported	textfile	2	1	TRUE
rs7511649	C	T	C	T	0.35428	0.0144	0.206489	0.1978	FALSE	FALSE	FALSE	ebi-a-GCST90000025	1	150270791	0.0024	450243	9.93596e-10	Appendicular lean mass	Appendicular lean mass	Appendicular lean mass || ||	TRUE	igd	NA	NA	NA	NA	NA	NA	NA	150270791	1	0.0143979	31350	1.07895e-133	eqtl-a-ENSG00000143387	CTSK	TRUE	reported	textfile	2	1	TRUE
rs76198696	G	A	G	A	0.295523	0.0025	0.0201061	0.019	FALSE	FALSE	FALSE	ebi-a-GCST90000025	1	150165642	0.0069	450243	0.710201	Appendicular lean mass	Appendicular lean mass	Appendicular lean mass || ||	TRUE	igd	NA	NA	NA	NA	NA	NA	NA	150165642	1	0.0423295	24497	2.92281e-12	eqtl-a-ENSG00000143387	CTSK	TRUE	reported	textfile	2	1	TRUE
rs78426848	T	G	T	G	-0.410392	-8e-04	0.0186082	0.0254	FALSE	FALSE	FALSE	ebi-a-GCST90000025	1	150984035	0.0059	450243	0.8954	Appendicular lean mass	Appendicular lean mass	Appendicular lean mass || ||	TRUE	igd	NA	NA	NA	NA	NA	NA	NA	150984035	1	0.0439068	25523	9.01779e-21	eqtl-a-ENSG00000143387	CTSK	TRUE	reported	textfile	2	1	TRUE
rs1053004	A	G	A	G	0.205443	-0.008	0.612999	0.6361	FALSE	FALSE	FALSE	ebi-a-GCST90000025	17	40466092	0.002	450243	5.21999e-05	Appendicular lean mass	Appendicular lean mass	Appendicular lean mass || ||	TRUE	igd	NA	NA	NA	NA	NA	NA	NA	40466092	17	0.0120967	30755	1.08618e-64	eqtl-a-ENSG00000168610	STAT3	TRUE	reported	textfile	2	1	TRUE
rs117300738	A	G	A	G	0.121441	-0.0037	0.107271	0.1115	FALSE	FALSE	FALSE	ebi-a-GCST90000025	17	40158164	0.003	450243	0.2135	Appendicular lean mass	Appendicular lean mass	Appendicular lean mass || ||	TRUE	igd	NA	NA	NA	NA	NA	NA	NA	40158164	17	0.0192056	29616	2.56531e-10	eqtl-a-ENSG00000168610	STAT3	TRUE	reported	textfile	2	1	TRUE
rs117568533	T	C	T	C	-0.293551	-0.0015	0.0326932	0.0402	FALSE	FALSE	FALSE	ebi-a-GCST90000025	17	41317598	0.0048	450243	0.758799	Appendicular lean mass	Appendicular lean mass	Appendicular lean mass || ||	TRUE	igd	NA	NA	NA	NA	NA	NA	NA	41317598	17	0.033377	28918	1.43054e-18	eqtl-a-ENSG00000168610	STAT3	TRUE	reported	textfile	2	1	TRUE
rs117585204	T	C	T	C	-0.315268	0.0026	0.0270933	0.0369	FALSE	FALSE	FALSE	ebi-a-GCST90000025	17	41018908	0.0052	450243	0.6203	Appendicular lean mass	Appendicular lean mass	Appendicular lean mass || ||	TRUE	igd	NA	NA	NA	NA	NA	NA	NA	41018908	17	0.0365626	29535	6.53431e-18	eqtl-a-ENSG00000168610	STAT3	TRUE	reported	textfile	2	1	TRUE
rs12600758	C	T	C	T	-0.147401	0.0056	0.196326	0.1812	FALSE	FALSE	FALSE	ebi-a-GCST90000025	17	40566463	0.0025	450243	0.0237498	Appendicular lean mass	Appendicular lean mass	Appendicular lean mass || ||	TRUE	igd	NA	NA	NA	NA	NA	NA	NA	40566463	17	0.0149321	30688	5.5386e-23	eqtl-a-ENSG00000168610	STAT3	TRUE	reported	textfile	2	1	TRUE
rs142901107	T	C	T	C	-0.259411	0.0086	0.0233542	0.0276	FALSE	FALSE	FALSE	ebi-a-GCST90000025	17	40089998	0.0061	450243	0.1553	Appendicular lean mass	Appendicular lean mass	Appendicular lean mass || ||	TRUE	igd	NA	NA	NA	NA	NA	NA	NA	40089998	17	0.0393483	23059	4.31618e-11	eqtl-a-ENSG00000168610	STAT3	TRUE	reported	textfile	2	1	TRUE
rs143252279	T	C	T	C	0.239816	0.0032	0.0269208	0.0293	FALSE	FALSE	FALSE	ebi-a-GCST90000025	17	39993536	0.0058	450243	0.5771	Appendicular lean mass	Appendicular lean mass	Appendicular lean mass || ||	TRUE	igd	NA	NA	NA	NA	NA	NA	NA	39993536	17	0.0367174	21521	6.52379e-11	eqtl-a-ENSG00000168610	STAT3	TRUE	reported	textfile	2	1	TRUE
rs145550321	T	C	T	C	-0.304396	0.0086	0.0240763	0.0295	FALSE	FALSE	FALSE	ebi-a-GCST90000025	17	39980350	0.0058	450243	0.1367	Appendicular lean mass	Appendicular lean mass	Appendicular lean mass || ||	TRUE	igd	NA	NA	NA	NA	NA	NA	NA	39980350	17	0.038743	21994	3.93459e-15	eqtl-a-ENSG00000168610	STAT3	TRUE	reported	textfile	2	1	TRUE
rs1557744	A	G	A	G	0.243676	-0.0086	0.175756	0.2038	FALSE	FALSE	FALSE	ebi-a-GCST90000025	17	40261284	0.0023	450243	0.000230102	Appendicular lean mass	Appendicular lean mass	Appendicular lean mass || ||	TRUE	igd	NA	NA	NA	NA	NA	NA	NA	40261284	17	0.0155022	28459	1.12798e-55	eqtl-a-ENSG00000168610	STAT3	TRUE	reported	textfile	2	1	TRUE
rs2134808	G	T	G	T	0.146161	-0.0113	0.227769	0.2507	FALSE	FALSE	FALSE	ebi-a-GCST90000025	17	40782083	0.0022	450243	1.88101e-07	Appendicular lean mass	Appendicular lean mass	Appendicular lean mass || ||	TRUE	igd	NA	NA	NA	NA	NA	NA	NA	40782083	17	0.0141379	31355	4.73369e-25	eqtl-a-ENSG00000168610	STAT3	TRUE	reported	textfile	2	1	TRUE
rs4793163	A	G	A	G	0.16027	-0.0121	0.210539	0.236	FALSE	FALSE	FALSE	ebi-a-GCST90000025	17	40680934	0.0022	450243	5.43e-08	Appendicular lean mass	Appendicular lean mass	Appendicular lean mass || ||	TRUE	igd	NA	NA	NA	NA	NA	NA	NA	40680934	17	0.0145362	31343	2.87607e-28	eqtl-a-ENSG00000168610	STAT3	TRUE	reported	textfile	2	1	TRUE
rs752313	C	T	C	T	-0.0800652	0.0099	0.529783	0.5367	FALSE	FALSE	FALSE	ebi-a-GCST90000025	17	40901824	0.0019	450243	2.066e-07	Appendicular lean mass	Appendicular lean mass	Appendicular lean mass || ||	TRUE	igd	NA	NA	NA	NA	NA	NA	NA	40901824	17	0.0119056	31470	1.7559e-11	eqtl-a-ENSG00000168610	STAT3	TRUE	reported	textfile	2	1	TRUE
rs77485090	T	C	T	C	-0.305323	0.015	0.0203892	0.0253	FALSE	FALSE	FALSE	ebi-a-GCST90000025	17	39815757	0.006	450243	0.01299	Appendicular lean mass	Appendicular lean mass	Appendicular lean mass || ||	TRUE	igd	NA	NA	NA	NA	NA	NA	NA	39815757	17	0.0420347	26042	3.76877e-13	eqtl-a-ENSG00000168610	STAT3	TRUE	reported	textfile	2	1	TRUE
rs8069622	T	C	T	C	-0.0987384	0.001	0.17663	0.1645	FALSE	FALSE	FALSE	ebi-a-GCST90000025	17	41443791	0.0026	450243	0.6872	Appendicular lean mass	Appendicular lean mass	Appendicular lean mass || ||	TRUE	igd	NA	NA	NA	NA	NA	NA	NA	41443791	17	0.0155847	30188	2.36418e-10	eqtl-a-ENSG00000168610	STAT3	TRUE	reported	textfile	2	1	TRUE
rs8070922	A	G	A	G	-0.139322	0.0026	0.0752737	0.089	FALSE	FALSE	FALSE	ebi-a-GCST90000025	17	41162339	0.0033	450243	0.4405	Appendicular lean mass	Appendicular lean mass	Appendicular lean mass || ||	TRUE	igd	NA	NA	NA	NA	NA	NA	NA	41162339	17	0.0225283	31351	6.2339e-10	eqtl-a-ENSG00000168610	STAT3	TRUE	reported	textfile	2	1	TRUE
rs10042124	A	G	A	G	0.13307	0.0039	0.341011	0.3207	FALSE	FALSE	FALSE	ebi-a-GCST90000025	5	68658499	0.002	450243	0.05223	Appendicular lean mass	Appendicular lean mass	Appendicular lean mass || ||	TRUE	igd	NA	NA	NA	NA	NA	NA	NA	68658499	5	0.0125051	9182	1.91646e-26	eqtl-a-ENSG00000134058	CDK7	TRUE	reported	textfile	2	1	TRUE
rs2972357	G	A	G	A	0.12996	0.0052	0.33701	0.3265	FALSE	FALSE	FALSE	ebi-a-GCST90000025	5	68528843	0.002	450243	0.00961192	Appendicular lean mass	Appendicular lean mass	Appendicular lean mass || ||	TRUE	igd	NA	NA	NA	NA	NA	NA	NA	68528843	5	0.0125437	9188	3.74628e-25	eqtl-a-ENSG00000134058	CDK7	TRUE	reported	textfile	2	1	TRUE
rs4416559	C	A	C	A	-0.0722601	0.0015	0.413852	0.4462	FALSE	FALSE	FALSE	ebi-a-GCST90000025	5	68761434	0.0019	450243	0.4305	Appendicular lean mass	Appendicular lean mass	Appendicular lean mass || ||	TRUE	igd	NA	NA	NA	NA	NA	NA	NA	68761434	5	0.0120689	5307	2.13221e-09	eqtl-a-ENSG00000134058	CDK7	TRUE	reported	textfile	2	1	TRUE
rs10980800	C	T	C	T	0.0869794	-0.0073	0.22312	0.2383	FALSE	FALSE	FALSE	ebi-a-GCST90000025	9	113915905	0.0022	450243	0.00103801	Appendicular lean mass	Appendicular lean mass	Appendicular lean mass || ||	TRUE	igd	NA	NA	NA	NA	NA	NA	NA	113915905	9	0.0142767	31684	1.1137e-09	eqtl-a-ENSG00000163131	CTSS	TRUE	reported	textfile	2	1	TRUE
rs114293104	T	C	T	C	0.24143	0.0348	0.0216442	0.0249	FALSE	FALSE	FALSE	ebi-a-GCST90000025	1	150479605	0.006	450243	7.89205e-09	Appendicular lean mass	Appendicular lean mass	Appendicular lean mass || ||	TRUE	igd	NA	NA	NA	NA	NA	NA	NA	150479605	1	0.0408496	19051	3.41688e-09	eqtl-a-ENSG00000163131	CTSS	TRUE	reported	textfile	2	1	TRUE
rs115802109	C	T	C	T	0.169093	0.0265	0.0425745	0.0485	FALSE	FALSE	FALSE	ebi-a-GCST90000025	1	150053389	0.0045	450243	3.64704e-09	Appendicular lean mass	Appendicular lean mass	Appendicular lean mass || ||	TRUE	igd	NA	NA	NA	NA	NA	NA	NA	150053389	1	0.0294449	24582	9.32331e-09	eqtl-a-ENSG00000163131	CTSS	TRUE	reported	textfile	2	1	TRUE
rs11587606	C	T	C	T	-0.329818	-0.0179	0.102279	0.1202	FALSE	FALSE	FALSE	ebi-a-GCST90000025	1	150306462	0.0029	450243	4.52199e-10	Appendicular lean mass	Appendicular lean mass	Appendicular lean mass || ||	TRUE	igd	NA	NA	NA	NA	NA	NA	NA	150306462	1	0.0194446	31185	1.56928e-64	eqtl-a-ENSG00000163131	CTSS	TRUE	reported	textfile	2	1	TRUE
rs115983556	C	A	C	A	-0.292453	3e-04	0.0673506	0.0814	FALSE	FALSE	FALSE	ebi-a-GCST90000025	1	149873582	0.0034	450243	0.9259	Appendicular lean mass	Appendicular lean mass	Appendicular lean mass || ||	TRUE	igd	NA	NA	NA	NA	NA	NA	NA	149873582	1	0.0236194	26374	3.27115e-35	eqtl-a-ENSG00000163131	CTSS	TRUE	reported	textfile	2	1	TRUE
rs116021207	T	C	T	C	0.265909	0.0167	0.0255409	0.025	FALSE	FALSE	FALSE	ebi-a-GCST90000025	1	150878767	0.006	450243	0.00562497	Appendicular lean mass	Appendicular lean mass	Appendicular lean mass || ||	TRUE	igd	NA	NA	NA	NA	NA	NA	NA	150878767	1	0.0376599	26335	1.65539e-12	eqtl-a-ENSG00000163131	CTSS	TRUE	reported	textfile	2	1	TRUE
rs116398299	T	G	T	G	-0.774045	-0.0269	0.0614997	0.068	FALSE	FALSE	FALSE	ebi-a-GCST90000025	1	150857175	0.0038	450243	8.03156e-13	Appendicular lean mass	Appendicular lean mass	Appendicular lean mass || ||	TRUE	igd	NA	NA	NA	NA	NA	NA	NA	150857175	1	0.0239016	29693	1e-200	eqtl-a-ENSG00000163131	CTSS	TRUE	reported	textfile	2	1	TRUE
rs12073630	A	G	A	G	-0.744454	-0.0262	0.0640372	0.0711	FALSE	FALSE	FALSE	ebi-a-GCST90000025	1	150959758	0.0036	450243	6.63437e-13	Appendicular lean mass	Appendicular lean mass	Appendicular lean mass || ||	TRUE	igd	NA	NA	NA	NA	NA	NA	NA	150959758	1	0.0234894	30162	1e-200	eqtl-a-ENSG00000163131	CTSS	TRUE	reported	textfile	2	1	TRUE
rs12132987	A	G	A	G	-0.292139	-0.0067	0.0616952	0.0658	FALSE	FALSE	FALSE	ebi-a-GCST90000025	1	151689742	0.0038	450243	0.0742403	Appendicular lean mass	Appendicular lean mass	Appendicular lean mass || ||	TRUE	igd	NA	NA	NA	NA	NA	NA	NA	151689742	1	0.0246145	30547	1.7191e-32	eqtl-a-ENSG00000163131	CTSS	TRUE	reported	textfile	2	1	TRUE
rs12404949	A	G	A	G	0.317581	0.0123	0.368206	0.3563	FALSE	FALSE	FALSE	ebi-a-GCST90000025	1	150753487	0.002	450243	3.55902e-10	Appendicular lean mass	Appendicular lean mass	Appendicular lean mass || ||	TRUE	igd	NA	NA	NA	NA	NA	NA	NA	150753487	1	0.0120469	26563	3.74111e-153	eqtl-a-ENSG00000163131	CTSS	TRUE	reported	textfile	2	1	TRUE
rs1375493	A	G	A	G	0.0790494	-3e-04	0.565077	0.5541	FALSE	FALSE	FALSE	ebi-a-GCST90000025	2	182328214	0.0019	450243	0.8846	Appendicular lean mass	Appendicular lean mass	Appendicular lean mass || ||	TRUE	igd	TRUE	rs1375493	rs2124440	G	A	G	A	182323766	2	0.0119872	31569	4.26383e-11	eqtl-a-ENSG00000163131	CTSS	TRUE	reported	textfile	2	1	TRUE
rs140086081	T	C	T	C	0.243287	0.0149	0.0248707	0.0255	FALSE	FALSE	FALSE	ebi-a-GCST90000025	1	151123254	0.0061	450243	0.01532	Appendicular lean mass	Appendicular lean mass	Appendicular lean mass || ||	TRUE	igd	NA	NA	NA	NA	NA	NA	NA	151123254	1	0.0381633	27692	1.83202e-10	eqtl-a-ENSG00000163131	CTSS	TRUE	reported	textfile	2	1	TRUE
rs141226985	G	T	G	T	-0.358718	-0.0148	0.08181	0.1145	FALSE	FALSE	FALSE	ebi-a-GCST90000025	1	151228952	0.003	450243	8.14892e-07	Appendicular lean mass	Appendicular lean mass	Appendicular lean mass || ||	TRUE	igd	NA	NA	NA	NA	NA	NA	NA	151228952	1	0.0215048	26246	1.80177e-62	eqtl-a-ENSG00000163131	CTSS	TRUE	reported	textfile	2	1	TRUE
rs146842632	T	C	T	C	-0.345355	-0.0258	0.0592353	0.0679	FALSE	FALSE	FALSE	ebi-a-GCST90000025	1	151352026	0.004	450243	1.05901e-10	Appendicular lean mass	Appendicular lean mass	Appendicular lean mass || ||	TRUE	igd	NA	NA	NA	NA	NA	NA	NA	151352026	1	0.0250442	22075	2.92752e-43	eqtl-a-ENSG00000163131	CTSS	TRUE	reported	textfile	2	1	TRUE
rs149007767	T	C	T	C	-0.124961	8e-04	0.149708	0.1622	FALSE	FALSE	FALSE	ebi-a-GCST90000025	7	50370254	0.0027	450243	0.749799	Appendicular lean mass	Appendicular lean mass	Appendicular lean mass || ||	TRUE	igd	NA	NA	NA	NA	NA	NA	NA	50370254	7	0.0166484	30077	6.09677e-14	eqtl-a-ENSG00000163131	CTSS	TRUE	reported	textfile	2	1	TRUE
rs149333818	T	C	T	C	0.229985	0.0295	0.0429423	0.0414	FALSE	FALSE	FALSE	ebi-a-GCST90000025	1	151332841	0.0048	450243	1.008e-09	Appendicular lean mass	Appendicular lean mass	Appendicular lean mass || ||	TRUE	igd	NA	NA	NA	NA	NA	NA	NA	151332841	1	0.0292945	26371	4.14095e-15	eqtl-a-ENSG00000163131	CTSS	TRUE	reported	textfile	2	1	TRUE
rs149697172	A	G	A	G	-0.375163	-0.004	0.0125478	0.0152	FALSE	FALSE	FALSE	ebi-a-GCST90000025	1	151455099	0.008	450243	0.6133	Appendicular lean mass	Appendicular lean mass	Appendicular lean mass || ||	TRUE	igd	NA	NA	NA	NA	NA	NA	NA	151455099	1	0.0533759	20257	2.08305e-12	eqtl-a-ENSG00000163131	CTSS	TRUE	reported	textfile	2	1	TRUE
rs182311317	G	T	G	T	-0.265069	0.0011	0.0658583	0.0745	FALSE	FALSE	FALSE	ebi-a-GCST90000025	1	149731624	0.004	450243	0.7907	Appendicular lean mass	Appendicular lean mass	Appendicular lean mass || ||	TRUE	igd	NA	NA	NA	NA	NA	NA	NA	149731624	1	0.0238917	19219	1.32954e-28	eqtl-a-ENSG00000163131	CTSS	TRUE	reported	textfile	2	1	TRUE
rs185775380	G	A	G	A	-0.282007	0.0042	0.0145835	0.01	FALSE	FALSE	FALSE	ebi-a-GCST90000025	1	149872979	0.0101	450243	0.676401	Appendicular lean mass	Appendicular lean mass	Appendicular lean mass || ||	TRUE	igd	NA	NA	NA	NA	NA	NA	NA	149872979	1	0.0495915	18172	1.2959e-08	eqtl-a-ENSG00000163131	CTSS	TRUE	reported	textfile	2	1	TRUE
rs2065901	A	T	A	T	0.443372	0.0132	0.412391	0.4046	FALSE	TRUE	FALSE	ebi-a-GCST90000025	1	150652420	0.0019	450243	4.35612e-12	Appendicular lean mass	Appendicular lean mass	Appendicular lean mass || ||	TRUE	igd	NA	NA	NA	NA	NA	NA	NA	150652420	1	0.0115002	25905	1e-200	eqtl-a-ENSG00000163131	CTSS	TRUE	reported	textfile	2	1	TRUE
rs34834099	T	C	T	C	-0.365571	-0.0106	0.0579151	0.0649	FALSE	FALSE	FALSE	ebi-a-GCST90000025	1	151502427	0.0038	450243	0.00510999	Appendicular lean mass	Appendicular lean mass	Appendicular lean mass || ||	TRUE	igd	NA	NA	NA	NA	NA	NA	NA	151502427	1	0.0252938	27772	2.39994e-47	eqtl-a-ENSG00000163131	CTSS	TRUE	reported	textfile	2	1	TRUE
rs34856868	A	G	A	G	0.25396	-0.0026	0.0245314	0.0298	FALSE	FALSE	FALSE	ebi-a-GCST90000025	1	92554283	0.0055	450243	0.6339	Appendicular lean mass	Appendicular lean mass	Appendicular lean mass || ||	TRUE	igd	NA	NA	NA	NA	NA	NA	NA	92554283	1	0.0384154	24808	3.82208e-11	eqtl-a-ENSG00000163131	CTSS	TRUE	reported	textfile	2	1	TRUE
rs56411234	A	G	A	G	0.241193	0.0356	0.0272671	0.0354	FALSE	FALSE	FALSE	ebi-a-GCST90000025	1	150532376	0.0052	450243	5.03849e-12	Appendicular lean mass	Appendicular lean mass	Appendicular lean mass || ||	TRUE	igd	NA	NA	NA	NA	NA	NA	NA	150532376	1	0.0364886	26236	3.84326e-11	eqtl-a-ENSG00000163131	CTSS	TRUE	reported	textfile	2	1	TRUE
rs6782228	C	G	C	G	-0.0818704	-0.0025	0.273721	0.2676	FALSE	TRUE	FALSE	ebi-a-GCST90000025	3	128323424	0.0021	450243	0.2389	Appendicular lean mass	Appendicular lean mass	Appendicular lean mass || ||	TRUE	igd	NA	NA	NA	NA	NA	NA	NA	128323424	3	0.0133309	31569	8.17975e-10	eqtl-a-ENSG00000163131	CTSS	TRUE	reported	textfile	2	1	TRUE
rs72692873	A	G	A	G	-0.457369	-0.0103	0.0729313	0.0737	FALSE	FALSE	FALSE	ebi-a-GCST90000025	1	150022827	0.0036	450243	0.00445995	Appendicular lean mass	Appendicular lean mass	Appendicular lean mass || ||	TRUE	igd	NA	NA	NA	NA	NA	NA	NA	150022827	1	0.0225632	26369	2.32863e-91	eqtl-a-ENSG00000163131	CTSS	TRUE	reported	textfile	2	1	TRUE
rs72700829	T	C	T	C	-0.738099	-0.0283	0.0649691	0.0686	FALSE	FALSE	FALSE	ebi-a-GCST90000025	1	150540181	0.0037	450243	3.50429e-14	Appendicular lean mass	Appendicular lean mass	Appendicular lean mass || ||	TRUE	igd	NA	NA	NA	NA	NA	NA	NA	150540181	1	0.023335	29856	1e-200	eqtl-a-ENSG00000163131	CTSS	TRUE	reported	textfile	2	1	TRUE
rs7563201	A	G	A	G	-0.0729076	0.0087	0.466469	0.5004	FALSE	FALSE	FALSE	ebi-a-GCST90000025	2	43561780	0.0019	450243	4.28105e-06	Appendicular lean mass	Appendicular lean mass	Appendicular lean mass || ||	TRUE	igd	NA	NA	NA	NA	NA	NA	NA	43561780	2	0.0119146	31240	9.39291e-10	eqtl-a-ENSG00000163131	CTSS	TRUE	reported	textfile	2	1	TRUE
rs79427717	A	G	A	G	-0.593924	-0.0222	0.0513754	0.0437	FALSE	FALSE	FALSE	ebi-a-GCST90000025	1	150203716	0.0048	450243	3.36101e-06	Appendicular lean mass	Appendicular lean mass	Appendicular lean mass || ||	TRUE	igd	NA	NA	NA	NA	NA	NA	NA	150203716	1	0.0264925	26233	2.58226e-111	eqtl-a-ENSG00000163131	CTSS	TRUE	reported	textfile	2	1	TRUE
rs79671334	G	C	G	C	-0.648399	-0.0255	0.0632649	0.0705	FALSE	TRUE	FALSE	ebi-a-GCST90000025	1	151115887	0.0037	450243	3.5359e-12	Appendicular lean mass	Appendicular lean mass	Appendicular lean mass || ||	TRUE	igd	NA	NA	NA	NA	NA	NA	NA	151115887	1	0.0238317	30160	5.30884e-163	eqtl-a-ENSG00000163131	CTSS	TRUE	reported	textfile	2	1	TRUE
rs10051758	T	C	T	C	-0.160481	4e-04	0.193366	0.1953	FALSE	FALSE	FALSE	ebi-a-GCST90000025	5	40898992	0.0024	450243	0.8814	Appendicular lean mass	Appendicular lean mass	Appendicular lean mass || ||	TRUE	igd	NA	NA	NA	NA	NA	NA	NA	40898992	5	0.0150094	31561	1.10713e-26	eqtl-a-ENSG00000171522	PTGER4	TRUE	reported	textfile	2	1	TRUE
rs10064175	C	T	C	T	-0.181976	0.0068	0.669655	0.6834	FALSE	FALSE	FALSE	ebi-a-GCST90000025	5	40695517	0.002	450243	0.000788896	Appendicular lean mass	Appendicular lean mass	Appendicular lean mass || ||	TRUE	igd	NA	NA	NA	NA	NA	NA	NA	40695517	5	0.0125612	31567	1.46386e-47	eqtl-a-ENSG00000171522	PTGER4	TRUE	reported	textfile	2	1	TRUE
rs114523337	A	G	A	G	-0.425506	7e-04	0.0153761	0.017	FALSE	FALSE	FALSE	ebi-a-GCST90000025	5	40580339	0.0073	450243	0.9286	Appendicular lean mass	Appendicular lean mass	Appendicular lean mass || ||	TRUE	igd	NA	NA	NA	NA	NA	NA	NA	40580339	5	0.0482384	25789	1.13449e-18	eqtl-a-ENSG00000171522	PTGER4	TRUE	reported	textfile	2	1	TRUE
rs114822732	A	G	A	G	-0.226165	1e-04	0.0708723	0.0517	FALSE	FALSE	FALSE	ebi-a-GCST90000025	5	41304780	0.0043	450243	0.9894	Appendicular lean mass	Appendicular lean mass	Appendicular lean mass || ||	TRUE	igd	NA	NA	NA	NA	NA	NA	NA	41304780	5	0.0231154	29471	1.31644e-22	eqtl-a-ENSG00000171522	PTGER4	TRUE	reported	textfile	2	1	TRUE
rs116404514	G	A	G	A	-0.402099	-6e-04	0.0244366	0.0283	FALSE	FALSE	FALSE	ebi-a-GCST90000025	5	40224367	0.0057	450243	0.9165	Appendicular lean mass	Appendicular lean mass	Appendicular lean mass || ||	TRUE	igd	NA	NA	NA	NA	NA	NA	NA	40224367	5	0.0383987	28769	1.16413e-25	eqtl-a-ENSG00000171522	PTGER4	TRUE	reported	textfile	2	1	TRUE
rs12514900	G	A	G	A	-0.398875	-9e-04	0.210869	0.201	FALSE	FALSE	FALSE	ebi-a-GCST90000025	5	40363876	0.0024	450243	0.701501	Appendicular lean mass	Appendicular lean mass	Appendicular lean mass || ||	TRUE	igd	NA	NA	NA	NA	NA	NA	NA	40363876	5	0.0141988	31684	1.21899e-173	eqtl-a-ENSG00000171522	PTGER4	TRUE	reported	textfile	2	1	TRUE
rs139123020	A	G	A	G	0.171551	0.0042	0.0409212	0.0434	FALSE	FALSE	FALSE	ebi-a-GCST90000025	5	41225072	0.0046	450243	0.3712	Appendicular lean mass	Appendicular lean mass	Appendicular lean mass || ||	TRUE	igd	NA	NA	NA	NA	NA	NA	NA	41225072	5	0.0300083	31064	1.0868e-08	eqtl-a-ENSG00000171522	PTGER4	TRUE	reported	textfile	2	1	TRUE
rs143291958	A	G	A	G	0.282282	0.0108	0.013812	0.0105	FALSE	FALSE	FALSE	ebi-a-GCST90000025	5	40260521	0.0093	450243	0.2449	Appendicular lean mass	Appendicular lean mass	Appendicular lean mass || ||	TRUE	igd	NA	NA	NA	NA	NA	NA	NA	40260521	5	0.0509406	25311	3.00407e-08	eqtl-a-ENSG00000171522	PTGER4	TRUE	reported	textfile	2	1	TRUE
rs148540685	G	A	G	A	0.339775	0.0091	0.0199766	0.0181	FALSE	FALSE	FALSE	ebi-a-GCST90000025	5	40256838	0.0074	450243	0.2227	Appendicular lean mass	Appendicular lean mass	Appendicular lean mass || ||	TRUE	igd	NA	NA	NA	NA	NA	NA	NA	40256838	5	0.0424406	26475	1.18686e-15	eqtl-a-ENSG00000171522	PTGER4	TRUE	reported	textfile	2	1	TRUE
rs149007767	T	C	T	C	0.0976671	8e-04	0.149708	0.1622	FALSE	FALSE	FALSE	ebi-a-GCST90000025	7	50370254	0.0027	450243	0.749799	Appendicular lean mass	Appendicular lean mass	Appendicular lean mass || ||	TRUE	igd	NA	NA	NA	NA	NA	NA	NA	50370254	7	0.0166613	30077	4.57878e-09	eqtl-a-ENSG00000171522	PTGER4	TRUE	reported	textfile	2	1	TRUE
rs150777213	C	A	C	A	-0.312947	5e-04	0.0206291	0.0205	FALSE	FALSE	FALSE	ebi-a-GCST90000025	5	41142269	0.0067	450243	0.9459	Appendicular lean mass	Appendicular lean mass	Appendicular lean mass || ||	TRUE	igd	NA	NA	NA	NA	NA	NA	NA	41142269	5	0.0417898	29143	6.96145e-14	eqtl-a-ENSG00000171522	PTGER4	TRUE	reported	textfile	2	1	TRUE
rs318035	G	A	G	A	-0.137756	0.0018	0.125462	0.114	FALSE	FALSE	FALSE	ebi-a-GCST90000025	5	41417234	0.003	450243	0.539	Appendicular lean mass	Appendicular lean mass	Appendicular lean mass || ||	TRUE	igd	NA	NA	NA	NA	NA	NA	NA	41417234	5	0.0179305	31569	1.55632e-14	eqtl-a-ENSG00000171522	PTGER4	TRUE	reported	textfile	2	1	TRUE
rs4452593	G	A	G	A	0.293007	0.0012	0.796014	0.8128	FALSE	FALSE	FALSE	ebi-a-GCST90000025	5	40470163	0.0024	450243	0.606801	Appendicular lean mass	Appendicular lean mass	Appendicular lean mass || ||	TRUE	igd	NA	NA	NA	NA	NA	NA	NA	40470163	5	0.0145628	31567	4.89103e-90	eqtl-a-ENSG00000171522	PTGER4	TRUE	reported	textfile	2	1	TRUE
rs4476745	C	T	C	T	0.222584	0.005	0.263032	0.2702	FALSE	FALSE	FALSE	ebi-a-GCST90000025	5	39999182	0.0021	450243	0.0196399	Appendicular lean mass	Appendicular lean mass	Appendicular lean mass || ||	TRUE	igd	NA	NA	NA	NA	NA	NA	NA	39999182	5	0.0133877	31568	4.51752e-62	eqtl-a-ENSG00000171522	PTGER4	TRUE	reported	textfile	2	1	TRUE
rs466108	C	A	C	A	-0.160612	0.0072	0.691907	0.703	FALSE	FALSE	FALSE	ebi-a-GCST90000025	5	40796746	0.0021	450243	0.000474799	Appendicular lean mass	Appendicular lean mass	Appendicular lean mass || ||	TRUE	igd	NA	NA	NA	NA	NA	NA	NA	40796746	5	0.0128197	31567	5.22035e-36	eqtl-a-ENSG00000171522	PTGER4	TRUE	reported	textfile	2	1	TRUE
rs560292	C	T	C	T	-0.21936	-0.0048	0.734306	0.7243	FALSE	FALSE	FALSE	ebi-a-GCST90000025	5	39884128	0.0021	450243	0.0216501	Appendicular lean mass	Appendicular lean mass	Appendicular lean mass || ||	TRUE	igd	NA	NA	NA	NA	NA	NA	NA	39884128	5	0.0133475	31566	1.08493e-60	eqtl-a-ENSG00000171522	PTGER4	TRUE	reported	textfile	2	1	TRUE
rs56330463	C	T	C	T	0.0670087	-0.0074	0.582097	0.5526	FALSE	FALSE	FALSE	ebi-a-GCST90000025	5	148200011	0.0019	450243	0.000108901	Appendicular lean mass	Appendicular lean mass	Appendicular lean mass || ||	TRUE	igd	NA	NA	NA	NA	NA	NA	NA	148200011	5	0.0120541	31569	2.71013e-08	eqtl-a-ENSG00000171522	PTGER4	TRUE	reported	textfile	2	1	TRUE
rs62357104	A	C	A	C	-0.304264	-0.0142	0.0358414	0.0076	FALSE	FALSE	FALSE	ebi-a-GCST90000025	5	41020496	0.0119	450243	0.2354	Appendicular lean mass	Appendicular lean mass	Appendicular lean mass || ||	TRUE	igd	NA	NA	NA	NA	NA	NA	NA	41020496	5	0.0319142	20811	1.51635e-21	eqtl-a-ENSG00000171522	PTGER4	TRUE	reported	textfile	2	1	TRUE
rs62361565	G	A	G	A	-0.302735	-0.0141	0.032436	0.0084	FALSE	FALSE	FALSE	ebi-a-GCST90000025	5	41151076	0.0109	450243	0.195	Appendicular lean mass	Appendicular lean mass	Appendicular lean mass || ||	TRUE	igd	NA	NA	NA	NA	NA	NA	NA	41151076	5	0.0334995	25022	1.61027e-19	eqtl-a-ENSG00000171522	PTGER4	TRUE	reported	textfile	2	1	TRUE
rs72747526	A	T	A	T	0.181408	0.0041	0.261041	0.2785	FALSE	TRUE	FALSE	ebi-a-GCST90000025	5	39783662	0.0021	450243	0.0552306	Appendicular lean mass	Appendicular lean mass	Appendicular lean mass || ||	TRUE	igd	NA	NA	NA	NA	NA	NA	NA	39783662	5	0.013465	31567	2.26725e-41	eqtl-a-ENSG00000171522	PTGER4	TRUE	reported	textfile	2	1	TRUE
rs9292780	C	T	C	T	0.394132	7e-04	0.89885	0.9138	FALSE	FALSE	FALSE	ebi-a-GCST90000025	5	40573745	0.0034	450243	0.8293	Appendicular lean mass	Appendicular lean mass	Appendicular lean mass || ||	TRUE	igd	NA	NA	NA	NA	NA	NA	NA	40573745	5	0.0194579	31684	3.15791e-91	eqtl-a-ENSG00000171522	PTGER4	TRUE	reported	textfile	2	1	TRUE
rs117550993	T	C	T	C	-0.221374	-0.0019	0.0258755	0.0248	FALSE	FALSE	FALSE	ebi-a-GCST90000025	22	49917098	0.0061	450243	0.753999	Appendicular lean mass	Appendicular lean mass	Appendicular lean mass || ||	TRUE	igd	NA	NA	NA	NA	NA	NA	NA	49917098	22	0.0374417	26949	3.36752e-09	eqtl-a-ENSG00000100425	BRD1	TRUE	reported	textfile	2	1	TRUE
rs137876801	A	G	A	G	-0.414442	0.0018	0.0610467	0.059	FALSE	FALSE	FALSE	ebi-a-GCST90000025	22	50203152	0.004	450243	0.6615	Appendicular lean mass	Appendicular lean mass	Appendicular lean mass || ||	TRUE	igd	NA	NA	NA	NA	NA	NA	NA	50203152	22	0.0246135	30277	1.28499e-63	eqtl-a-ENSG00000100425	BRD1	TRUE	reported	textfile	2	1	TRUE
rs28705208	T	C	T	C	0.136288	0.0087	0.100812	0.1179	FALSE	FALSE	FALSE	ebi-a-GCST90000025	22	50344960	0.0031	450243	0.00469105	Appendicular lean mass	Appendicular lean mass	Appendicular lean mass || ||	TRUE	igd	NA	NA	NA	NA	NA	NA	NA	50344960	22	0.0197347	23540	4.99229e-12	eqtl-a-ENSG00000100425	BRD1	TRUE	reported	textfile	2	1	TRUE
rs73443968	A	G	A	G	-0.346672	0.0015	0.0780797	0.0715	FALSE	FALSE	FALSE	ebi-a-GCST90000025	22	50310410	0.0037	450243	0.6895	Appendicular lean mass	Appendicular lean mass	Appendicular lean mass || ||	TRUE	igd	NA	NA	NA	NA	NA	NA	NA	50310410	22	0.0219907	30613	5.4513e-56	eqtl-a-ENSG00000100425	BRD1	TRUE	reported	textfile	2	1	TRUE
rs739239	A	G	A	G	0.111641	-0.0055	0.598783	0.6125	FALSE	FALSE	FALSE	ebi-a-GCST90000025	22	50050468	0.002	450243	0.00488405	Appendicular lean mass	Appendicular lean mass	Appendicular lean mass || ||	TRUE	igd	NA	NA	NA	NA	NA	NA	NA	50050468	22	0.0121064	30636	2.92685e-20	eqtl-a-ENSG00000100425	BRD1	TRUE	reported	textfile	2	1	TRUE
rs1678033	A	G	A	G	-0.292944	0.008	0.194188	0.1848	FALSE	FALSE	FALSE	ebi-a-GCST90000025	14	102435852	0.0024	450243	0.00102101	Appendicular lean mass	Appendicular lean mass	Appendicular lean mass || ||	TRUE	igd	NA	NA	NA	NA	NA	NA	NA	102435852	14	0.0148424	31306	1.03753e-86	eqtl-a-ENSG00000080824	HSP90AA1	TRUE	reported	textfile	2	1	TRUE
rs2403017	A	G	A	G	0.385583	-0.0112	0.825894	0.8454	FALSE	FALSE	FALSE	ebi-a-GCST90000025	14	102542469	0.0026	450243	2.11602e-05	Appendicular lean mass	Appendicular lean mass	Appendicular lean mass || ||	TRUE	igd	NA	NA	NA	NA	NA	NA	NA	102542469	14	0.0153563	27955	3.94457e-139	eqtl-a-ENSG00000080824	HSP90AA1	TRUE	reported	textfile	2	1	TRUE
rs3742421	G	C	G	C	-0.127713	0.0114	0.104807	0.1097	FALSE	TRUE	FALSE	ebi-a-GCST90000025	14	102322996	0.0031	450243	0.000195601	Appendicular lean mass	Appendicular lean mass	Appendicular lean mass || ||	TRUE	igd	NA	NA	NA	NA	NA	NA	NA	102322996	14	0.0194011	30687	4.60999e-11	eqtl-a-ENSG00000080824	HSP90AA1	TRUE	reported	textfile	2	1	TRUE
rs4601978	T	C	T	C	-0.251316	0.009	0.215115	0.1973	FALSE	FALSE	FALSE	ebi-a-GCST90000025	14	102751077	0.0024	450243	0.000168399	Appendicular lean mass	Appendicular lean mass	Appendicular lean mass || ||	TRUE	igd	NA	NA	NA	NA	NA	NA	NA	102751077	14	0.0143293	31644	7.26942e-69	eqtl-a-ENSG00000080824	HSP90AA1	TRUE	reported	textfile	2	1	TRUE
rs516805	T	G	T	G	0.084601	-0.0075	0.696187	0.7091	FALSE	FALSE	FALSE	ebi-a-GCST90000025	6	122719631	0.0021	450243	0.000327303	Appendicular lean mass	Appendicular lean mass	Appendicular lean mass || ||	TRUE	igd	NA	NA	NA	NA	NA	NA	NA	122719631	6	0.0129217	31529	5.86273e-11	eqtl-a-ENSG00000080824	HSP90AA1	TRUE	reported	textfile	2	1	TRUE
rs7140813	T	C	T	C	-0.25759	0.0092	0.223123	0.2056	FALSE	FALSE	FALSE	ebi-a-GCST90000025	14	102647203	0.0023	450243	9.34308e-05	Appendicular lean mass	Appendicular lean mass	Appendicular lean mass || ||	TRUE	igd	NA	NA	NA	NA	NA	NA	NA	102647203	14	0.01413	31191	2.97235e-74	eqtl-a-ENSG00000080824	HSP90AA1	TRUE	reported	textfile	2	1	TRUE
rs73347490	T	C	T	C	-0.251223	0.0175	0.0628961	0.0589	FALSE	FALSE	FALSE	ebi-a-GCST90000025	14	102864240	0.004	450243	1.47798e-05	Appendicular lean mass	Appendicular lean mass	Appendicular lean mass || ||	TRUE	igd	NA	NA	NA	NA	NA	NA	NA	102864240	14	0.024424	30124	8.14892e-25	eqtl-a-ENSG00000080824	HSP90AA1	TRUE	reported	textfile	2	1	TRUE
rs8007105	A	C	A	C	-0.217435	0.0102	0.0966238	0.094	FALSE	FALSE	FALSE	ebi-a-GCST90000025	14	102994549	0.0033	450243	0.00180098	Appendicular lean mass	Appendicular lean mass	Appendicular lean mass || ||	TRUE	igd	NA	NA	NA	NA	NA	NA	NA	102994549	14	0.0200617	29708	2.26412e-27	eqtl-a-ENSG00000080824	HSP90AA1	TRUE	reported	textfile	2	1	TRUE
rs10518336	A	G	A	G	-0.18391	0.0043	0.458567	0.4802	FALSE	FALSE	FALSE	ebi-a-GCST90000025	4	120522934	0.0019	450243	0.02151	Appendicular lean mass	Appendicular lean mass	Appendicular lean mass || ||	TRUE	igd	NA	NA	NA	NA	NA	NA	NA	120522934	4	0.0118438	26609	2.24957e-54	eqtl-a-ENSG00000138735	PDE5A	TRUE	reported	textfile	2	1	TRUE
rs11098489	G	A	G	A	-0.139654	0.0074	0.430118	0.4541	FALSE	FALSE	FALSE	ebi-a-GCST90000025	4	120081606	0.0019	450243	9.87097e-05	Appendicular lean mass	Appendicular lean mass	Appendicular lean mass || ||	TRUE	igd	NA	NA	NA	NA	NA	NA	NA	120081606	4	0.0119639	26609	1.74703e-31	eqtl-a-ENSG00000138735	PDE5A	TRUE	reported	textfile	2	1	TRUE
rs113974900	C	T	C	T	0.198122	-0.0172	0.034849	0.0354	FALSE	FALSE	FALSE	ebi-a-GCST90000025	4	120039705	0.0052	450243	0.000891005	Appendicular lean mass	Appendicular lean mass	Appendicular lean mass || ||	TRUE	igd	NA	NA	NA	NA	NA	NA	NA	120039705	4	0.0324099	25424	9.77755e-10	eqtl-a-ENSG00000138735	PDE5A	TRUE	reported	textfile	2	1	TRUE
rs11602954	A	G	A	G	0.13055	4e-04	0.211758	0.2269	FALSE	FALSE	FALSE	ebi-a-GCST90000025	11	202856	0.0022	450243	0.8718	Appendicular lean mass	Appendicular lean mass	Appendicular lean mass || ||	TRUE	igd	NA	NA	NA	NA	NA	NA	NA	202856	11	0.0145263	26110	2.54097e-19	eqtl-a-ENSG00000138735	PDE5A	TRUE	reported	textfile	2	1	TRUE
rs11724758	A	G	A	G	-0.18308	0.0048	0.453737	0.476	FALSE	FALSE	FALSE	ebi-a-GCST90000025	4	120239878	0.0019	450243	0.0105099	Appendicular lean mass	Appendicular lean mass	Appendicular lean mass || ||	TRUE	igd	NA	NA	NA	NA	NA	NA	NA	120239878	4	0.011855	26609	8.38301e-54	eqtl-a-ENSG00000138735	PDE5A	TRUE	reported	textfile	2	1	TRUE
rs12502497	A	G	A	G	-0.0990362	-0.0027	0.29955	0.3331	FALSE	FALSE	FALSE	ebi-a-GCST90000025	4	120866594	0.002	450243	0.188	Appendicular lean mass	Appendicular lean mass	Appendicular lean mass || ||	TRUE	igd	NA	NA	NA	NA	NA	NA	NA	120866594	4	0.0129666	25772	2.20597e-14	eqtl-a-ENSG00000138735	PDE5A	TRUE	reported	textfile	2	1	TRUE
rs13134517	A	G	A	G	-0.162606	0.0051	0.498849	0.5127	FALSE	FALSE	FALSE	ebi-a-GCST90000025	4	120405262	0.0019	450243	0.00644199	Appendicular lean mass	Appendicular lean mass	Appendicular lean mass || ||	TRUE	igd	NA	NA	NA	NA	NA	NA	NA	120405262	4	0.0118246	26494	4.99574e-43	eqtl-a-ENSG00000138735	PDE5A	TRUE	reported	textfile	2	1	TRUE
rs156356	C	T	C	T	0.090815	0.0026	0.48686	0.4599	FALSE	FALSE	FALSE	ebi-a-GCST90000025	20	1819280	0.002	450243	0.1795	Appendicular lean mass	Appendicular lean mass	Appendicular lean mass || ||	TRUE	igd	NA	NA	NA	NA	NA	NA	NA	1819280	20	0.011883	25300	2.13206e-14	eqtl-a-ENSG00000138735	PDE5A	TRUE	reported	textfile	2	1	TRUE
rs2583601	C	A	C	A	0.119823	-0.0025	0.514917	0.4873	FALSE	FALSE	FALSE	ebi-a-GCST90000025	4	120676622	0.0019	450243	0.1901	Appendicular lean mass	Appendicular lean mass	Appendicular lean mass || ||	TRUE	igd	NA	NA	NA	NA	NA	NA	NA	120676622	4	0.011866	25742	5.64937e-24	eqtl-a-ENSG00000138735	PDE5A	TRUE	reported	textfile	2	1	TRUE
rs2950393	A	G	A	G	0.0885323	0.0045	0.317506	0.3362	FALSE	FALSE	FALSE	ebi-a-GCST90000025	12	57036023	0.002	450243	0.0248502	Appendicular lean mass	Appendicular lean mass	Appendicular lean mass || ||	TRUE	igd	NA	NA	NA	NA	NA	NA	NA	57036023	12	0.0127638	26494	4.0281e-12	eqtl-a-ENSG00000138735	PDE5A	TRUE	reported	textfile	2	1	TRUE
rs6136489	G	T	G	T	-0.107222	0.0011	0.344366	0.3335	FALSE	FALSE	FALSE	ebi-a-GCST90000025	20	1923734	0.002	450243	0.5689	Appendicular lean mass	Appendicular lean mass	Appendicular lean mass || ||	TRUE	igd	NA	NA	NA	NA	NA	NA	NA	1923734	20	0.0124932	26225	9.2747e-18	eqtl-a-ENSG00000138735	PDE5A	TRUE	reported	textfile	2	1	TRUE
rs7961894	T	C	T	C	0.163889	-0.0083	0.105151	0.1144	FALSE	FALSE	FALSE	ebi-a-GCST90000025	12	122365583	0.003	450243	0.00513902	Appendicular lean mass	Appendicular lean mass	Appendicular lean mass || ||	TRUE	igd	NA	NA	NA	NA	NA	NA	NA	122365583	12	0.0193536	26110	2.49632e-17	eqtl-a-ENSG00000138735	PDE5A	TRUE	reported	textfile	2	1	TRUE
rs118167193	G	A	G	A	0.230858	-0.0186	0.0299482	0.0398	FALSE	FALSE	FALSE	ebi-a-GCST90000025	19	10688076	0.0049	450243	0.0001273	Appendicular lean mass	Appendicular lean mass	Appendicular lean mass || ||	TRUE	igd	NA	NA	NA	NA	NA	NA	NA	10688076	19	0.0348649	26147	3.55795e-11	eqtl-a-ENSG00000105397	TYK2	TRUE	reported	textfile	2	1	TRUE
rs12608948	T	A	T	A	0.0755741	0.0048	0.347516	0.3795	FALSE	TRUE	FALSE	ebi-a-GCST90000025	19	11075312	0.002	450243	0.0129999	Appendicular lean mass	Appendicular lean mass	Appendicular lean mass || ||	TRUE	igd	NA	NA	NA	NA	NA	NA	NA	11075312	19	0.0124827	30814	1.4112e-09	eqtl-a-ENSG00000105397	TYK2	TRUE	reported	textfile	2	1	TRUE
rs146795181	A	G	A	G	0.204701	-0.0021	0.0308932	0.029	FALSE	FALSE	FALSE	ebi-a-GCST90000025	19	10782509	0.0057	450243	0.7191	Appendicular lean mass	Appendicular lean mass	Appendicular lean mass || ||	TRUE	igd	NA	NA	NA	NA	NA	NA	NA	10782509	19	0.0343544	25431	2.54718e-09	eqtl-a-ENSG00000105397	TYK2	TRUE	reported	textfile	2	1	TRUE
rs149110519	T	C	T	C	-0.199117	-0.0099	0.0526158	0.0356	FALSE	FALSE	FALSE	ebi-a-GCST90000025	6	144385777	0.0051	450243	0.0522697	Appendicular lean mass	Appendicular lean mass	Appendicular lean mass || ||	TRUE	igd	NA	NA	NA	NA	NA	NA	NA	144385777	6	0.026605	24986	7.1978e-14	eqtl-a-ENSG00000105397	TYK2	TRUE	reported	textfile	2	1	TRUE
rs34725611	G	A	G	A	0.362493	0.0024	0.270303	0.2882	FALSE	FALSE	FALSE	ebi-a-GCST90000025	19	10477067	0.0021	450243	0.2447	Appendicular lean mass	Appendicular lean mass	Appendicular lean mass || ||	TRUE	igd	NA	NA	NA	NA	NA	NA	NA	10477067	19	0.0130494	30935	7.90679e-170	eqtl-a-ENSG00000105397	TYK2	TRUE	reported	textfile	2	1	TRUE
rs35373372	A	G	A	G	0.330642	-0.0148	0.02867	0.021	FALSE	FALSE	FALSE	ebi-a-GCST90000025	19	10371614	0.0069	450243	0.0326701	Appendicular lean mass	Appendicular lean mass	Appendicular lean mass || ||	TRUE	igd	NA	NA	NA	NA	NA	NA	NA	10371614	19	0.0355567	24626	1.42037e-20	eqtl-a-ENSG00000105397	TYK2	TRUE	reported	textfile	2	1	TRUE
rs4371271	C	T	C	T	0.0702735	0.0026	0.426823	0.4803	FALSE	FALSE	FALSE	ebi-a-GCST90000025	19	11184293	0.0019	450243	0.1742	Appendicular lean mass	Appendicular lean mass	Appendicular lean mass || ||	TRUE	igd	NA	NA	NA	NA	NA	NA	NA	11184293	19	0.0120185	28719	5.00518e-09	eqtl-a-ENSG00000105397	TYK2	TRUE	reported	textfile	2	1	TRUE
rs4804528	T	G	T	G	0.0723602	0.0103	0.390996	0.4469	FALSE	FALSE	FALSE	ebi-a-GCST90000025	19	10886206	0.0019	450243	6.32193e-08	Appendicular lean mass	Appendicular lean mass	Appendicular lean mass || ||	TRUE	igd	NA	NA	NA	NA	NA	NA	NA	10886206	19	0.0121817	30935	2.85016e-09	eqtl-a-ENSG00000105397	TYK2	TRUE	reported	textfile	2	1	TRUE
rs7259385	T	C	T	C	0.332861	-0.0028	0.182915	0.1834	FALSE	FALSE	FALSE	ebi-a-GCST90000025	19	10584590	0.0025	450243	0.2535	Appendicular lean mass	Appendicular lean mass	Appendicular lean mass || ||	TRUE	igd	NA	NA	NA	NA	NA	NA	NA	10584590	19	0.0151382	30811	3.74973e-107	eqtl-a-ENSG00000105397	TYK2	TRUE	reported	textfile	2	1	TRUE
rs10493850	G	A	G	A	0.559212	0.0098	0.279661	0.2721	FALSE	FALSE	FALSE	ebi-a-GCST90000025	1	91988009	0.0021	450243	3.70903e-06	Appendicular lean mass	Appendicular lean mass	Appendicular lean mass || ||	TRUE	igd	NA	NA	NA	NA	NA	NA	NA	91988009	1	0.012397	31684	1e-200	eqtl-a-ENSG00000097046	CDC7	TRUE	reported	textfile	2	1	TRUE
rs113073778	C	A	C	A	0.292978	-2e-04	0.0141443	0.011	FALSE	FALSE	FALSE	ebi-a-GCST90000025	1	91748398	0.0092	450243	0.9784	Appendicular lean mass	Appendicular lean mass	Appendicular lean mass || ||	TRUE	igd	NA	NA	NA	NA	NA	NA	NA	91748398	1	0.0503415	23563	5.89889e-09	eqtl-a-ENSG00000097046	CDC7	TRUE	reported	textfile	2	1	TRUE
rs115362331	T	C	T	C	-0.240067	-0.0033	0.0238925	0.0322	FALSE	FALSE	FALSE	ebi-a-GCST90000025	1	91314868	0.0053	450243	0.535	Appendicular lean mass	Appendicular lean mass	Appendicular lean mass || ||	TRUE	igd	NA	NA	NA	NA	NA	NA	NA	91314868	1	0.0389207	24014	6.90717e-10	eqtl-a-ENSG00000097046	CDC7	TRUE	reported	textfile	2	1	TRUE
rs12060235	T	C	T	C	0.154289	-0.0047	0.0597305	0.0604	FALSE	FALSE	FALSE	ebi-a-GCST90000025	1	92186411	0.004	450243	0.2309	Appendicular lean mass	Appendicular lean mass	Appendicular lean mass || ||	TRUE	igd	NA	NA	NA	NA	NA	NA	NA	92186411	1	0.0250807	31569	7.67044e-10	eqtl-a-ENSG00000097046	CDC7	TRUE	reported	textfile	2	1	TRUE
rs12734153	T	G	T	G	-0.126422	-0.0032	0.314506	0.3169	FALSE	FALSE	FALSE	ebi-a-GCST90000025	1	92111868	0.002	450243	0.1163	Appendicular lean mass	Appendicular lean mass	Appendicular lean mass || ||	TRUE	igd	NA	NA	NA	NA	NA	NA	NA	92111868	1	0.012774	31561	4.29833e-23	eqtl-a-ENSG00000097046	CDC7	TRUE	reported	textfile	2	1	TRUE
rs142165697	G	A	G	A	-0.358443	-0.0122	0.018528	0.0281	FALSE	FALSE	FALSE	ebi-a-GCST90000025	1	91626421	0.0059	450243	0.0376903	Appendicular lean mass	Appendicular lean mass	Appendicular lean mass || ||	TRUE	igd	NA	NA	NA	NA	NA	NA	NA	91626421	1	0.0440326	26664	3.94003e-16	eqtl-a-ENSG00000097046	CDC7	TRUE	reported	textfile	2	1	TRUE
rs143057512	G	A	G	A	-0.316875	-0.0102	0.0185804	0.02	FALSE	FALSE	FALSE	ebi-a-GCST90000025	1	91601403	0.0068	450243	0.1314	Appendicular lean mass	Appendicular lean mass	Appendicular lean mass || ||	TRUE	igd	NA	NA	NA	NA	NA	NA	NA	91601403	1	0.043994	24531	5.89929e-13	eqtl-a-ENSG00000097046	CDC7	TRUE	reported	textfile	2	1	TRUE
rs144145844	T	C	T	C	-0.219803	2e-04	0.0251793	0.0326	FALSE	FALSE	FALSE	ebi-a-GCST90000025	1	92450998	0.0054	450243	0.9714	Appendicular lean mass	Appendicular lean mass	Appendicular lean mass || ||	TRUE	igd	NA	NA	NA	NA	NA	NA	NA	92450998	1	0.0379442	23622	6.91401e-09	eqtl-a-ENSG00000097046	CDC7	TRUE	reported	textfile	2	1	TRUE
rs147052957	C	T	C	T	-0.223915	-0.0033	0.0225464	0.0252	FALSE	FALSE	FALSE	ebi-a-GCST90000025	1	91201896	0.0061	450243	0.585	Appendicular lean mass	Appendicular lean mass	Appendicular lean mass || ||	TRUE	igd	NA	NA	NA	NA	NA	NA	NA	91201896	1	0.0400477	22417	2.25512e-08	eqtl-a-ENSG00000097046	CDC7	TRUE	reported	textfile	2	1	TRUE
rs17485896	C	T	C	T	-0.470896	-0.0084	0.357763	0.3663	FALSE	FALSE	FALSE	ebi-a-GCST90000025	1	91887372	0.0019	450243	1.41501e-05	Appendicular lean mass	Appendicular lean mass	Appendicular lean mass || ||	TRUE	igd	NA	NA	NA	NA	NA	NA	NA	91887372	1	0.0117669	31355	1e-200	eqtl-a-ENSG00000097046	CDC7	TRUE	reported	textfile	2	1	TRUE
rs190886621	T	G	T	G	0.360557	0.0193	0.0177219	0.0133	FALSE	FALSE	FALSE	ebi-a-GCST90000025	1	91643928	0.0083	450243	0.0206001	Appendicular lean mass	Appendicular lean mass	Appendicular lean mass || ||	TRUE	igd	NA	NA	NA	NA	NA	NA	NA	91643928	1	0.0450077	27787	1.13789e-15	eqtl-a-ENSG00000097046	CDC7	TRUE	reported	textfile	2	1	TRUE
rs4658102	T	C	T	C	0.329116	-1e-04	0.175112	0.1549	FALSE	FALSE	FALSE	ebi-a-GCST90000025	1	92077511	0.0026	450243	0.9774	Appendicular lean mass	Appendicular lean mass	Appendicular lean mass || ||	TRUE	igd	NA	NA	NA	NA	NA	NA	NA	92077511	1	0.0154129	31678	3.63915e-101	eqtl-a-ENSG00000097046	CDC7	TRUE	reported	textfile	2	1	TRUE
rs645813	T	C	T	C	-0.218794	-0.004	0.937386	0.9409	FALSE	FALSE	FALSE	ebi-a-GCST90000025	1	91659435	0.004	450243	0.3176	Appendicular lean mass	Appendicular lean mass	Appendicular lean mass || ||	TRUE	igd	NA	NA	NA	NA	NA	NA	NA	91659435	1	0.0244977	31355	4.21405e-19	eqtl-a-ENSG00000097046	CDC7	TRUE	reported	textfile	2	1	TRUE
rs6662639	T	C	T	C	-0.281051	0.0019	0.0328672	0.0359	FALSE	FALSE	FALSE	ebi-a-GCST90000025	1	91395143	0.005	450243	0.702	Appendicular lean mass	Appendicular lean mass	Appendicular lean mass || ||	TRUE	igd	NA	NA	NA	NA	NA	NA	NA	91395143	1	0.0332987	28457	3.16228e-17	eqtl-a-ENSG00000097046	CDC7	TRUE	reported	textfile	2	1	TRUE
rs72722398	T	C	T	C	0.230719	-0.0056	0.0213047	0.0136	FALSE	FALSE	FALSE	ebi-a-GCST90000025	1	91374652	0.0085	450243	0.5096	Appendicular lean mass	Appendicular lean mass	Appendicular lean mass || ||	TRUE	igd	NA	NA	NA	NA	NA	NA	NA	91374652	1	0.0411719	18335	2.09942e-08	eqtl-a-ENSG00000097046	CDC7	TRUE	reported	textfile	2	1	TRUE
rs72724422	C	T	C	T	0.220725	-0.0094	0.0290223	0.0334	FALSE	FALSE	FALSE	ebi-a-GCST90000025	1	91514432	0.0054	450243	0.0825696	Appendicular lean mass	Appendicular lean mass	Appendicular lean mass || ||	TRUE	igd	NA	NA	NA	NA	NA	NA	NA	91514432	1	0.035406	24784	4.54674e-10	eqtl-a-ENSG00000097046	CDC7	TRUE	reported	textfile	2	1	TRUE
rs74985031	A	C	A	C	-0.273445	9e-04	0.0182181	0.0195	FALSE	FALSE	FALSE	ebi-a-GCST90000025	1	91525896	0.0068	450243	0.8901	Appendicular lean mass	Appendicular lean mass	Appendicular lean mass || ||	TRUE	igd	NA	NA	NA	NA	NA	NA	NA	91525896	1	0.044443	28870	7.61272e-10	eqtl-a-ENSG00000097046	CDC7	TRUE	reported	textfile	2	1	TRUE
rs75251852	A	G	A	G	-0.408844	0.004	0.0287577	0.0413	FALSE	FALSE	FALSE	ebi-a-GCST90000025	1	91639056	0.0047	450243	0.3965	Appendicular lean mass	Appendicular lean mass	Appendicular lean mass || ||	TRUE	igd	NA	NA	NA	NA	NA	NA	NA	91639056	1	0.0354459	30077	8.85116e-31	eqtl-a-ENSG00000097046	CDC7	TRUE	reported	textfile	2	1	TRUE
rs75843981	G	A	G	A	-0.291354	0.0014	0.0326319	0.0354	FALSE	FALSE	FALSE	ebi-a-GCST90000025	1	91496027	0.0051	450243	0.791899	Appendicular lean mass	Appendicular lean mass	Appendicular lean mass || ||	TRUE	igd	NA	NA	NA	NA	NA	NA	NA	91496027	1	0.0334088	28457	2.7574e-18	eqtl-a-ENSG00000097046	CDC7	TRUE	reported	textfile	2	1	TRUE
rs76747388	A	C	A	C	0.28333	-1e-04	0.0220972	0.022	FALSE	FALSE	FALSE	ebi-a-GCST90000025	1	91564498	0.0064	450243	0.9844	Appendicular lean mass	Appendicular lean mass	Appendicular lean mass || ||	TRUE	igd	NA	NA	NA	NA	NA	NA	NA	91564498	1	0.0404179	30395	2.38342e-12	eqtl-a-ENSG00000097046	CDC7	TRUE	reported	textfile	2	1	TRUE
rs77854317	G	T	G	T	0.346191	0.0013	0.0871928	0.0791	FALSE	FALSE	FALSE	ebi-a-GCST90000025	1	91760864	0.0035	450243	0.7	Appendicular lean mass	Appendicular lean mass	Appendicular lean mass || ||	TRUE	igd	NA	NA	NA	NA	NA	NA	NA	91760864	1	0.0208945	31568	1.17923e-61	eqtl-a-ENSG00000097046	CDC7	TRUE	reported	textfile	2	1	TRUE
rs78566470	T	G	T	G	-0.339513	-0.0021	0.0281513	0.0273	FALSE	FALSE	FALSE	ebi-a-GCST90000025	1	91699157	0.0058	450243	0.721099	Appendicular lean mass	Appendicular lean mass	Appendicular lean mass || ||	TRUE	igd	NA	NA	NA	NA	NA	NA	NA	91699157	1	0.0358693	28875	2.92415e-21	eqtl-a-ENSG00000097046	CDC7	TRUE	reported	textfile	2	1	TRUE
rs80204875	C	A	C	A	-0.255172	5e-04	0.0338758	0.0366	FALSE	FALSE	FALSE	ebi-a-GCST90000025	1	91257790	0.005	450243	0.915	Appendicular lean mass	Appendicular lean mass	Appendicular lean mass || ||	TRUE	igd	NA	NA	NA	NA	NA	NA	NA	91257790	1	0.0328289	27628	7.67715e-15	eqtl-a-ENSG00000097046	CDC7	TRUE	reported	textfile	2	1	TRUE
rs113054932	A	G	A	G	0.344083	-0.0053	0.0171612	0.0183	FALSE	FALSE	FALSE	ebi-a-GCST90000025	8	26903786	0.0071	450243	0.4544	Appendicular lean mass	Appendicular lean mass	Appendicular lean mass || ||	TRUE	igd	NA	NA	NA	NA	NA	NA	NA	26903786	8	0.0457363	28082	5.34564e-14	eqtl-a-ENSG00000120899	PTK2B	TRUE	reported	textfile	2	1	TRUE
rs113940498	G	A	G	A	0.238054	6e-04	0.0330559	0.0321	FALSE	FALSE	FALSE	ebi-a-GCST90000025	8	26832535	0.0054	450243	0.9153	Appendicular lean mass	Appendicular lean mass	Appendicular lean mass || ||	TRUE	igd	NA	NA	NA	NA	NA	NA	NA	26832535	8	0.0332301	30333	7.85778e-13	eqtl-a-ENSG00000120899	PTK2B	TRUE	reported	textfile	2	1	TRUE
rs114861615	C	T	C	T	0.297	-0.0078	0.0207883	0.0163	FALSE	FALSE	FALSE	ebi-a-GCST90000025	8	27405338	0.0076	450243	0.3046	Appendicular lean mass	Appendicular lean mass	Appendicular lean mass || ||	TRUE	igd	NA	NA	NA	NA	NA	NA	NA	27405338	8	0.0416404	23595	9.86279e-13	eqtl-a-ENSG00000120899	PTK2B	TRUE	reported	textfile	2	1	TRUE
rs117686094	A	C	A	C	0.310839	0.0052	0.0322963	0.0336	FALSE	FALSE	FALSE	ebi-a-GCST90000025	8	26875681	0.0053	450243	0.331	Appendicular lean mass	Appendicular lean mass	Appendicular lean mass || ||	TRUE	igd	NA	NA	NA	NA	NA	NA	NA	26875681	8	0.0335646	28935	2.02908e-20	eqtl-a-ENSG00000120899	PTK2B	TRUE	reported	textfile	2	1	TRUE
rs11986978	T	C	T	C	0.198459	0.0036	0.274206	0.2916	FALSE	FALSE	FALSE	ebi-a-GCST90000025	8	27057238	0.0021	450243	0.0877405	Appendicular lean mass	Appendicular lean mass	Appendicular lean mass || ||	TRUE	igd	NA	NA	NA	NA	NA	NA	NA	27057238	8	0.0132363	31352	8.10961e-51	eqtl-a-ENSG00000120899	PTK2B	TRUE	reported	textfile	2	1	TRUE
rs13275811	C	T	C	T	-0.151476	7e-04	0.0743309	0.0798	FALSE	FALSE	FALSE	ebi-a-GCST90000025	8	26950790	0.0035	450243	0.8378	Appendicular lean mass	Appendicular lean mass	Appendicular lean mass || ||	TRUE	igd	NA	NA	NA	NA	NA	NA	NA	26950790	8	0.022654	29447	2.28402e-11	eqtl-a-ENSG00000120899	PTK2B	TRUE	reported	textfile	2	1	TRUE
rs138058557	C	T	C	T	-0.315883	-0.0085	0.0187724	0.0187	FALSE	FALSE	FALSE	ebi-a-GCST90000025	8	27330791	0.0071	450243	0.2302	Appendicular lean mass	Appendicular lean mass	Appendicular lean mass || ||	TRUE	igd	NA	NA	NA	NA	NA	NA	NA	27330791	8	0.0437723	26595	5.33089e-13	eqtl-a-ENSG00000120899	PTK2B	TRUE	reported	textfile	2	1	TRUE
rs139800804	A	G	A	G	0.249863	-7e-04	0.0309291	0.0326	FALSE	FALSE	FALSE	ebi-a-GCST90000025	8	27429282	0.0055	450243	0.9009	Appendicular lean mass	Appendicular lean mass	Appendicular lean mass || ||	TRUE	igd	NA	NA	NA	NA	NA	NA	NA	27429282	8	0.0343138	29498	3.29913e-13	eqtl-a-ENSG00000120899	PTK2B	TRUE	reported	textfile	2	1	TRUE
rs140421517	G	A	G	A	0.417692	0.0054	0.0146412	0.0151	FALSE	FALSE	FALSE	ebi-a-GCST90000025	8	27405010	0.008	450243	0.5017	Appendicular lean mass	Appendicular lean mass	Appendicular lean mass || ||	TRUE	igd	NA	NA	NA	NA	NA	NA	NA	27405010	8	0.049427	26444	2.89801e-17	eqtl-a-ENSG00000120899	PTK2B	TRUE	reported	textfile	2	1	TRUE
rs2322333	G	A	G	A	0.0818334	-0.0016	0.576515	0.6007	FALSE	FALSE	FALSE	ebi-a-GCST90000025	8	26695255	0.0019	450243	0.4177	Appendicular lean mass	Appendicular lean mass	Appendicular lean mass || ||	TRUE	igd	NA	NA	NA	NA	NA	NA	NA	26695255	8	0.0120257	31470	1.01042e-11	eqtl-a-ENSG00000120899	PTK2B	TRUE	reported	textfile	2	1	TRUE
rs28834970	C	T	C	T	0.618351	0.006	0.362653	0.3648	FALSE	FALSE	FALSE	ebi-a-GCST90000025	8	27195121	0.002	450243	0.00231702	Appendicular lean mass	Appendicular lean mass	Appendicular lean mass || ||	TRUE	igd	NA	NA	NA	NA	NA	NA	NA	27195121	8	0.0112325	31345	1e-200	eqtl-a-ENSG00000120899	PTK2B	TRUE	reported	textfile	2	1	TRUE
rs3736525	T	C	T	C	0.365022	0.0053	0.452291	0.4622	FALSE	FALSE	FALSE	ebi-a-GCST90000025	8	27299553	0.0019	450243	0.00543501	Appendicular lean mass	Appendicular lean mass	Appendicular lean mass || ||	TRUE	igd	NA	NA	NA	NA	NA	NA	NA	27299553	8	0.0115566	31470	1e-200	eqtl-a-ENSG00000120899	PTK2B	TRUE	reported	textfile	2	1	TRUE
rs3824103	C	T	C	T	-0.256952	-0.004	0.0411412	0.0203	FALSE	FALSE	FALSE	ebi-a-GCST90000025	8	27324429	0.0067	450243	0.55	Appendicular lean mass	Appendicular lean mass	Appendicular lean mass || ||	TRUE	igd	NA	NA	NA	NA	NA	NA	NA	27324429	8	0.0298879	29362	8.15455e-18	eqtl-a-ENSG00000120899	PTK2B	TRUE	reported	textfile	2	1	TRUE
rs4733037	T	C	T	C	-0.118979	0.0018	0.352813	0.3349	FALSE	FALSE	FALSE	ebi-a-GCST90000025	8	27093495	0.002	450243	0.3596	Appendicular lean mass	Appendicular lean mass	Appendicular lean mass || ||	TRUE	igd	NA	NA	NA	NA	NA	NA	NA	27093495	8	0.0124151	31470	9.39074e-22	eqtl-a-ENSG00000120899	PTK2B	TRUE	reported	textfile	2	1	TRUE
rs79565059	A	T	A	T	-0.267208	-0.0094	0.0213802	0.0108	FALSE	TRUE	FALSE	ebi-a-GCST90000025	8	27067159	0.0094	450243	0.3129	Appendicular lean mass	Appendicular lean mass	Appendicular lean mass || ||	TRUE	igd	NA	NA	NA	NA	NA	NA	NA	27067159	8	0.0410849	20366	7.83249e-11	eqtl-a-ENSG00000120899	PTK2B	TRUE	reported	textfile	2	1	TRUE
rs9331934	C	T	C	T	0.276655	0.0068	0.0171315	0.0181	FALSE	FALSE	FALSE	ebi-a-GCST90000025	8	27457748	0.0075	450243	0.365	Appendicular lean mass	Appendicular lean mass	Appendicular lean mass || ||	TRUE	igd	NA	NA	NA	NA	NA	NA	NA	27457748	8	0.0458077	23754	1.54689e-09	eqtl-a-ENSG00000120899	PTK2B	TRUE	reported	textfile	2	1	TRUE
rs10098310	A	G	A	G	-0.077095	0.0023	0.575007	0.57	FALSE	FALSE	FALSE	ebi-a-GCST90000025	8	130613614	0.0019	450243	0.2306	Appendicular lean mass	Appendicular lean mass	Appendicular lean mass || ||	TRUE	igd	NA	NA	NA	NA	NA	NA	NA	130613614	8	0.0120222	31569	1.43061e-10	eqtl-a-ENSG00000130304	SLC27A1	TRUE	reported	textfile	2	1	TRUE
rs11668681	C	T	C	T	0.3739	0.0045	0.875989	0.9005	FALSE	FALSE	FALSE	ebi-a-GCST90000025	19	17612251	0.0032	450243	0.1599	Appendicular lean mass	Appendicular lean mass	Appendicular lean mass || ||	TRUE	igd	NA	NA	NA	NA	NA	NA	NA	17612251	19	0.0177815	31355	3.66775e-98	eqtl-a-ENSG00000130304	SLC27A1	TRUE	reported	textfile	2	1	TRUE
rs1375493	A	G	A	G	0.0765371	-3e-04	0.565077	0.5541	FALSE	FALSE	FALSE	ebi-a-GCST90000025	2	182328214	0.0019	450243	0.8846	Appendicular lean mass	Appendicular lean mass	Appendicular lean mass || ||	TRUE	igd	TRUE	rs1375493	rs2124440	G	A	G	A	182323766	2	0.0119883	31569	1.72072e-10	eqtl-a-ENSG00000130304	SLC27A1	TRUE	reported	textfile	2	1	TRUE
rs148164602	A	G	A	G	0.214926	0.003	0.050005	0.0449	FALSE	FALSE	FALSE	ebi-a-GCST90000025	19	17631821	0.0047	450243	0.5267	Appendicular lean mass	Appendicular lean mass	Appendicular lean mass || ||	TRUE	igd	NA	NA	NA	NA	NA	NA	NA	17631821	19	0.0272472	25213	3.07539e-15	eqtl-a-ENSG00000130304	SLC27A1	TRUE	reported	textfile	2	1	TRUE
rs4808629	T	C	T	C	0.185233	0.0059	0.861776	0.8903	FALSE	FALSE	FALSE	ebi-a-GCST90000025	19	17503996	0.003	450243	0.0508897	Appendicular lean mass	Appendicular lean mass	Appendicular lean mass || ||	TRUE	igd	NA	NA	NA	NA	NA	NA	NA	17503996	19	0.0171741	31684	4.01698e-27	eqtl-a-ENSG00000130304	SLC27A1	TRUE	reported	textfile	2	1	TRUE
rs62119949	G	A	G	A	-0.278193	0.0055	0.0166616	0.0215	FALSE	FALSE	FALSE	ebi-a-GCST90000025	19	17735983	0.0067	450243	0.4095	Appendicular lean mass	Appendicular lean mass	Appendicular lean mass || ||	TRUE	igd	NA	NA	NA	NA	NA	NA	NA	17735983	19	0.046439	24971	2.09069e-09	eqtl-a-ENSG00000130304	SLC27A1	TRUE	reported	textfile	2	1	TRUE
rs8113422	T	A	T	A	0.112896	-0.0054	0.907184	0.9185	FALSE	TRUE	FALSE	ebi-a-GCST90000025	19	17388606	0.0035	450243	0.123	Appendicular lean mass	Appendicular lean mass	Appendicular lean mass || ||	TRUE	igd	NA	NA	NA	NA	NA	NA	NA	17388606	19	0.0204889	26122	3.58426e-08	eqtl-a-ENSG00000130304	SLC27A1	TRUE	reported	textfile	2	1	TRUE
rs10200136	G	A	G	A	0.182372	-0.0021	0.0480086	0.0463	FALSE	FALSE	FALSE	ebi-a-GCST90000025	2	167092252	0.0045	450243	0.6389	Appendicular lean mass	Appendicular lean mass	Appendicular lean mass || ||	TRUE	igd	NA	NA	NA	NA	NA	NA	NA	167092252	2	0.0277976	31138	5.3592e-11	eqtl-a-ENSG00000169432	SCN9A	TRUE	reported	textfile	2	1	TRUE
rs1046022	C	T	C	T	-0.224875	0.0026	0.0969879	0.0946	FALSE	FALSE	FALSE	ebi-a-GCST90000025	2	167260398	0.0032	450243	0.4168	Appendicular lean mass	Appendicular lean mass	Appendicular lean mass || ||	TRUE	igd	NA	NA	NA	NA	NA	NA	NA	167260398	2	0.020022	31469	2.85299e-29	eqtl-a-ENSG00000169432	SCN9A	TRUE	reported	textfile	2	1	TRUE
rs112078108	C	G	C	G	0.195163	-0.007	0.0664868	0.061	FALSE	TRUE	FALSE	ebi-a-GCST90000025	2	167995363	0.0039	450243	0.0740406	Appendicular lean mass	Appendicular lean mass	Appendicular lean mass || ||	TRUE	igd	NA	NA	NA	NA	NA	NA	NA	167995363	2	0.0238335	31470	2.64728e-16	eqtl-a-ENSG00000169432	SCN9A	TRUE	reported	textfile	2	1	TRUE
rs114103280	T	C	T	C	-0.223281	-0.0136	0.0222137	0.0173	FALSE	FALSE	FALSE	ebi-a-GCST90000025	2	167637098	0.0072	450243	0.0601298	Appendicular lean mass	Appendicular lean mass	Appendicular lean mass || ||	TRUE	igd	NA	NA	NA	NA	NA	NA	NA	167637098	2	0.0403405	24545	3.11229e-08	eqtl-a-ENSG00000169432	SCN9A	TRUE	reported	textfile	2	1	TRUE
rs114204525	T	C	T	C	-0.268501	0.0058	0.0153429	0.0173	FALSE	FALSE	FALSE	ebi-a-GCST90000025	2	167670577	0.0072	450243	0.4185	Appendicular lean mass	Appendicular lean mass	Appendicular lean mass || ||	TRUE	igd	NA	NA	NA	NA	NA	NA	NA	167670577	2	0.0483699	20710	2.8372e-08	eqtl-a-ENSG00000169432	SCN9A	TRUE	reported	textfile	2	1	TRUE
rs115147747	C	T	C	T	-0.272823	-0.0051	0.025106	0.0158	FALSE	FALSE	FALSE	ebi-a-GCST90000025	2	166804746	0.0076	450243	0.501	Appendicular lean mass	Appendicular lean mass	Appendicular lean mass || ||	TRUE	igd	NA	NA	NA	NA	NA	NA	NA	166804746	2	0.0379738	30448	6.74062e-13	eqtl-a-ENSG00000169432	SCN9A	TRUE	reported	textfile	2	1	TRUE
rs115390386	A	C	A	C	-0.355602	-0.0063	0.0223895	0.0141	FALSE	FALSE	FALSE	ebi-a-GCST90000025	2	167025161	0.0082	450243	0.4456	Appendicular lean mass	Appendicular lean mass	Appendicular lean mass || ||	TRUE	igd	NA	NA	NA	NA	NA	NA	NA	167025161	2	0.0401176	26496	7.70549e-19	eqtl-a-ENSG00000169432	SCN9A	TRUE	reported	textfile	2	1	TRUE
rs13029609	C	G	C	G	0.186598	-0.005	0.368196	0.3651	FALSE	TRUE	FALSE	ebi-a-GCST90000025	2	167467763	0.0019	450243	0.0106001	Appendicular lean mass	Appendicular lean mass	Appendicular lean mass || ||	TRUE	igd	NA	NA	NA	NA	NA	NA	NA	167467763	2	0.0122396	31466	1.77174e-52	eqtl-a-ENSG00000169432	SCN9A	TRUE	reported	textfile	2	1	TRUE
rs1364687	G	T	G	T	-0.187177	0.0071	0.0314925	0.0274	FALSE	FALSE	FALSE	ebi-a-GCST90000025	2	166654237	0.0057	450243	0.218	Appendicular lean mass	Appendicular lean mass	Appendicular lean mass || ||	TRUE	igd	NA	NA	NA	NA	NA	NA	NA	166654237	2	0.0340428	30363	3.83248e-08	eqtl-a-ENSG00000169432	SCN9A	TRUE	reported	textfile	2	1	TRUE
rs149741067	C	T	C	T	0.25927	-0.0061	0.0194576	0.0255	FALSE	FALSE	FALSE	ebi-a-GCST90000025	2	167567998	0.0062	450243	0.3318	Appendicular lean mass	Appendicular lean mass	Appendicular lean mass || ||	TRUE	igd	NA	NA	NA	NA	NA	NA	NA	167567998	2	0.0430338	24282	1.69531e-09	eqtl-a-ENSG00000169432	SCN9A	TRUE	reported	textfile	2	1	TRUE
rs188322092	T	C	T	C	0.26996	-0.0033	0.0235537	0.0149	FALSE	FALSE	FALSE	ebi-a-GCST90000025	2	167104279	0.0078	450243	0.667	Appendicular lean mass	Appendicular lean mass	Appendicular lean mass || ||	TRUE	igd	NA	NA	NA	NA	NA	NA	NA	167104279	2	0.0391798	29044	5.57186e-12	eqtl-a-ENSG00000169432	SCN9A	TRUE	reported	textfile	2	1	TRUE
rs193033391	T	C	T	C	-0.253982	-0.0053	0.0232596	0.0145	FALSE	FALSE	FALSE	ebi-a-GCST90000025	2	166566842	0.0079	450243	0.5072	Appendicular lean mass	Appendicular lean mass	Appendicular lean mass || ||	TRUE	igd	NA	NA	NA	NA	NA	NA	NA	166566842	2	0.0394291	29568	1.1822e-10	eqtl-a-ENSG00000169432	SCN9A	TRUE	reported	textfile	2	1	TRUE
rs4385425	G	A	G	A	-0.0961664	0.0043	0.340901	0.3228	FALSE	FALSE	FALSE	ebi-a-GCST90000025	7	50307334	0.002	450243	0.0352801	Appendicular lean mass	Appendicular lean mass	Appendicular lean mass || ||	TRUE	igd	NA	NA	NA	NA	NA	NA	NA	50307334	7	0.01253	31470	1.65425e-14	eqtl-a-ENSG00000169432	SCN9A	TRUE	reported	textfile	2	1	TRUE
rs59660078	A	G	A	G	-0.0973147	0.0017	0.373962	0.368	FALSE	FALSE	FALSE	ebi-a-GCST90000025	2	167797302	0.0019	450243	0.3783	Appendicular lean mass	Appendicular lean mass	Appendicular lean mass || ||	TRUE	igd	NA	NA	NA	NA	NA	NA	NA	167797302	2	0.0122734	31468	2.20902e-15	eqtl-a-ENSG00000169432	SCN9A	TRUE	reported	textfile	2	1	TRUE
rs62196022	G	A	G	A	0.213253	-0.0093	0.0460199	0.0503	FALSE	FALSE	FALSE	ebi-a-GCST90000025	2	167675154	0.0043	450243	0.0305302	Appendicular lean mass	Appendicular lean mass	Appendicular lean mass || ||	TRUE	igd	NA	NA	NA	NA	NA	NA	NA	167675154	2	0.0283487	29737	5.37774e-14	eqtl-a-ENSG00000169432	SCN9A	TRUE	reported	textfile	2	1	TRUE
rs6734919	T	G	T	G	-0.449141	-2e-04	0.522045	0.5554	FALSE	FALSE	FALSE	ebi-a-GCST90000025	2	167214521	0.0019	450243	0.9127	Appendicular lean mass	Appendicular lean mass	Appendicular lean mass || ||	TRUE	igd	NA	NA	NA	NA	NA	NA	NA	167214521	2	0.0112994	31467	1e-200	eqtl-a-ENSG00000169432	SCN9A	TRUE	reported	textfile	2	1	TRUE
rs74590133	C	A	C	A	-0.301556	0.0091	0.0250713	0.0278	FALSE	FALSE	FALSE	ebi-a-GCST90000025	2	167589808	0.0057	450243	0.111	Appendicular lean mass	Appendicular lean mass	Appendicular lean mass || ||	TRUE	igd	NA	NA	NA	NA	NA	NA	NA	167589808	2	0.0379841	29625	2.0347e-15	eqtl-a-ENSG00000169432	SCN9A	TRUE	reported	textfile	2	1	TRUE
rs7593275	T	G	T	G	0.195213	-0.0019	0.040883	0.0356	FALSE	FALSE	FALSE	ebi-a-GCST90000025	2	166991386	0.0051	450243	0.704399	Appendicular lean mass	Appendicular lean mass	Appendicular lean mass || ||	TRUE	igd	NA	NA	NA	NA	NA	NA	NA	166991386	2	0.0300115	31136	7.78933e-11	eqtl-a-ENSG00000169432	SCN9A	TRUE	reported	textfile	2	1	TRUE
rs10110158	G	A	G	A	-0.307854	-0.0102	0.0140631	0.0064	FALSE	FALSE	FALSE	ebi-a-GCST90000025	8	86226339	0.0121	450243	0.3962	Appendicular lean mass	Appendicular lean mass	Appendicular lean mass || ||	TRUE	igd	NA	NA	NA	NA	NA	NA	NA	86226339	8	0.0504787	5262	1.06871e-09	eqtl-a-ENSG00000104267	CA2	TRUE	reported	textfile	2	1	TRUE
rs10876550	A	G	A	G	-0.116086	-0.0062	0.590064	0.5589	FALSE	FALSE	FALSE	ebi-a-GCST90000025	12	54712308	0.0019	450243	0.00101801	Appendicular lean mass	Appendicular lean mass	Appendicular lean mass || ||	TRUE	igd	NA	NA	NA	NA	NA	NA	NA	54712308	12	0.0120619	31644	6.31975e-22	eqtl-a-ENSG00000104267	CA2	TRUE	reported	textfile	2	1	TRUE
rs111652921	A	C	A	C	-0.196643	-0.0031	0.0987446	0.0876	FALSE	FALSE	FALSE	ebi-a-GCST90000025	8	85718694	0.0034	450243	0.3539	Appendicular lean mass	Appendicular lean mass	Appendicular lean mass || ||	TRUE	igd	NA	NA	NA	NA	NA	NA	NA	85718694	8	0.0198822	29092	4.58142e-23	eqtl-a-ENSG00000104267	CA2	TRUE	reported	textfile	2	1	TRUE
rs112001541	G	A	G	A	0.700935	-0.0101	0.0159628	0.0143	FALSE	FALSE	FALSE	ebi-a-GCST90000025	8	86106056	0.0081	450243	0.2116	Appendicular lean mass	Appendicular lean mass	Appendicular lean mass || ||	TRUE	igd	NA	NA	NA	NA	NA	NA	NA	86106056	8	0.0471201	12905	4.76102e-50	eqtl-a-ENSG00000104267	CA2	TRUE	reported	textfile	2	1	TRUE
rs116995493	G	T	G	T	0.206364	0.0078	0.0353809	0.0552	FALSE	FALSE	FALSE	ebi-a-GCST90000025	8	85825999	0.0043	450243	0.0663193	Appendicular lean mass	Appendicular lean mass	Appendicular lean mass || ||	TRUE	igd	NA	NA	NA	NA	NA	NA	NA	85825999	8	0.0321699	25498	1.41189e-10	eqtl-a-ENSG00000104267	CA2	TRUE	reported	textfile	2	1	TRUE
rs11702779	A	G	A	G	0.0717865	-0.0021	0.368503	0.359	FALSE	FALSE	FALSE	ebi-a-GCST90000025	21	36368659	0.002	450243	0.2888	Appendicular lean mass	Appendicular lean mass	Appendicular lean mass || ||	TRUE	igd	NA	NA	NA	NA	NA	NA	NA	36368659	21	0.012323	31644	5.7044e-09	eqtl-a-ENSG00000104267	CA2	TRUE	reported	textfile	2	1	TRUE
rs117252931	T	C	T	C	-0.330611	0.0019	0.0171727	0.0202	FALSE	FALSE	FALSE	ebi-a-GCST90000025	8	87071282	0.0071	450243	0.784599	Appendicular lean mass	Appendicular lean mass	Appendicular lean mass || ||	TRUE	igd	NA	NA	NA	NA	NA	NA	NA	87071282	8	0.0457282	23349	4.82948e-13	eqtl-a-ENSG00000104267	CA2	TRUE	reported	textfile	2	1	TRUE
rs117534687	A	G	A	G	0.282761	-0.0168	0.0164589	0.0147	FALSE	FALSE	FALSE	ebi-a-GCST90000025	8	85725562	0.0081	450243	0.0378599	Appendicular lean mass	Appendicular lean mass	Appendicular lean mass || ||	TRUE	igd	NA	NA	NA	NA	NA	NA	NA	85725562	8	0.0467181	17407	1.42699e-09	eqtl-a-ENSG00000104267	CA2	TRUE	reported	textfile	2	1	TRUE
rs11773973	A	T	A	T	0.234213	-0.0014	0.17876	0.1844	FALSE	TRUE	FALSE	ebi-a-GCST90000025	8	87139254	0.0024	450243	0.5637	Appendicular lean mass	Appendicular lean mass	Appendicular lean mass || ||	TRUE	igd	NA	NA	NA	NA	NA	NA	NA	87139254	8	0.0154081	31523	3.50429e-52	eqtl-a-ENSG00000104267	CA2	TRUE	reported	textfile	2	1	TRUE
rs13266669	A	G	A	G	-0.358196	0.0039	0.0148042	0.0162	FALSE	FALSE	FALSE	ebi-a-GCST90000025	8	86042410	0.0077	450243	0.609901	Appendicular lean mass	Appendicular lean mass	Appendicular lean mass || ||	TRUE	igd	NA	NA	NA	NA	NA	NA	NA	86042410	8	0.0491899	25367	3.28927e-13	eqtl-a-ENSG00000104267	CA2	TRUE	reported	textfile	2	1	TRUE
rs13439382	C	T	C	T	0.446567	-0.0057	0.0534102	0.0533	FALSE	FALSE	FALSE	ebi-a-GCST90000025	8	85840249	0.0042	450243	0.1743	Appendicular lean mass	Appendicular lean mass	Appendicular lean mass || ||	TRUE	igd	NA	NA	NA	NA	NA	NA	NA	85840249	8	0.0262016	29740	3.91291e-65	eqtl-a-ENSG00000104267	CA2	TRUE	reported	textfile	2	1	TRUE
rs144719203	A	G	A	G	-0.475398	0.0059	0.0265096	0.0265	FALSE	FALSE	FALSE	ebi-a-GCST90000025	8	85947642	0.0061	450243	0.3377	Appendicular lean mass	Appendicular lean mass	Appendicular lean mass || ||	TRUE	igd	NA	NA	NA	NA	NA	NA	NA	85947642	8	0.0368323	24990	4.09921e-38	eqtl-a-ENSG00000104267	CA2	TRUE	reported	textfile	2	1	TRUE
rs145494236	T	C	T	C	0.426601	-0.0091	0.048073	0.0501	FALSE	FALSE	FALSE	ebi-a-GCST90000025	8	85985532	0.0044	450243	0.0360703	Appendicular lean mass	Appendicular lean mass	Appendicular lean mass || ||	TRUE	igd	NA	NA	NA	NA	NA	NA	NA	85985532	8	0.0275896	29789	6.2431e-54	eqtl-a-ENSG00000104267	CA2	TRUE	reported	textfile	2	1	TRUE
rs149690889	G	T	G	T	-0.502131	-0.001	0.0277642	0.0371	FALSE	FALSE	FALSE	ebi-a-GCST90000025	8	85969810	0.0051	450243	0.8425	Appendicular lean mass	Appendicular lean mass	Appendicular lean mass || ||	TRUE	igd	NA	NA	NA	NA	NA	NA	NA	85969810	8	0.0359783	25439	2.86814e-44	eqtl-a-ENSG00000104267	CA2	TRUE	reported	textfile	2	1	TRUE
rs17737277	T	C	T	C	-0.343036	0.0094	0.0316509	0.0317	FALSE	FALSE	FALSE	ebi-a-GCST90000025	8	85812017	0.0054	450243	0.08209	Appendicular lean mass	Appendicular lean mass	Appendicular lean mass || ||	TRUE	igd	NA	NA	NA	NA	NA	NA	NA	85812017	8	0.0338738	26393	4.19276e-24	eqtl-a-ENSG00000104267	CA2	TRUE	reported	textfile	2	1	TRUE
rs185415835	A	G	A	G	0.564448	-0.0062	0.0151186	0.0107	FALSE	FALSE	FALSE	ebi-a-GCST90000025	8	85912687	0.0095	450243	0.513499	Appendicular lean mass	Appendicular lean mass	Appendicular lean mass || ||	TRUE	igd	NA	NA	NA	NA	NA	NA	NA	85912687	8	0.048543	5986	2.98401e-31	eqtl-a-ENSG00000104267	CA2	TRUE	reported	textfile	2	1	TRUE
rs191360745	A	G	A	G	-0.311747	-0.011	0.0207024	0.0241	FALSE	FALSE	FALSE	ebi-a-GCST90000025	8	85911500	0.0063	450243	0.0830195	Appendicular lean mass	Appendicular lean mass	Appendicular lean mass || ||	TRUE	igd	NA	NA	NA	NA	NA	NA	NA	85911500	8	0.0417176	20154	7.83791e-14	eqtl-a-ENSG00000104267	CA2	TRUE	reported	textfile	2	1	TRUE
rs28433311	A	T	A	T	0.159841	-0.0035	0.190045	0.1832	FALSE	TRUE	FALSE	ebi-a-GCST90000025	8	87364860	0.0024	450243	0.1575	Appendicular lean mass	Appendicular lean mass	Appendicular lean mass || ||	TRUE	igd	NA	NA	NA	NA	NA	NA	NA	87364860	8	0.0151102	31021	3.76097e-26	eqtl-a-ENSG00000104267	CA2	TRUE	reported	textfile	2	1	TRUE
rs28489491	T	C	T	C	-0.396941	1e-04	0.151459	0.1423	FALSE	FALSE	FALSE	ebi-a-GCST90000025	8	86359924	0.0027	450243	0.9612	Appendicular lean mass	Appendicular lean mass	Appendicular lean mass || ||	TRUE	igd	NA	NA	NA	NA	NA	NA	NA	86359924	8	0.0162623	26691	1.38038e-131	eqtl-a-ENSG00000104267	CA2	TRUE	reported	textfile	2	1	TRUE
rs2930553	T	G	T	G	0.501327	-1e-04	0.514827	0.5063	FALSE	FALSE	FALSE	ebi-a-GCST90000025	8	86849171	0.0019	450243	0.958	Appendicular lean mass	Appendicular lean mass	Appendicular lean mass || ||	TRUE	igd	NA	NA	NA	NA	NA	NA	NA	86849171	8	0.0111361	31642	1e-200	eqtl-a-ENSG00000104267	CA2	TRUE	reported	textfile	2	1	TRUE
rs2976186	A	C	A	C	0.210805	-0.0033	0.15524	0.1596	FALSE	FALSE	FALSE	ebi-a-GCST90000025	8	87240007	0.0026	450243	0.2033	Appendicular lean mass	Appendicular lean mass	Appendicular lean mass || ||	TRUE	igd	NA	NA	NA	NA	NA	NA	NA	87240007	8	0.0163392	30415	4.39744e-38	eqtl-a-ENSG00000104267	CA2	TRUE	reported	textfile	2	1	TRUE
rs375061	A	G	A	G	-0.279896	-0.001	0.161748	0.1559	FALSE	FALSE	FALSE	ebi-a-GCST90000025	8	86422242	0.0026	450243	0.7137	Appendicular lean mass	Appendicular lean mass	Appendicular lean mass || ||	TRUE	igd	NA	NA	NA	NA	NA	NA	NA	86422242	8	0.015991	31635	1.34958e-68	eqtl-a-ENSG00000104267	CA2	TRUE	reported	textfile	2	1	TRUE
rs505401	T	A	T	A	-0.134251	0.0063	0.0877483	0.1025	FALSE	TRUE	FALSE	ebi-a-GCST90000025	19	6011141	0.0032	450243	0.0473402	Appendicular lean mass	Appendicular lean mass	Appendicular lean mass || ||	TRUE	igd	NA	NA	NA	NA	NA	NA	NA	6011141	19	0.0210059	26057	1.64589e-10	eqtl-a-ENSG00000104267	CA2	TRUE	reported	textfile	2	1	TRUE
rs56082812	T	C	T	C	0.436621	-0.0062	0.0619975	0.0671	FALSE	FALSE	FALSE	ebi-a-GCST90000025	8	86140439	0.0038	450243	0.0997999	Appendicular lean mass	Appendicular lean mass	Appendicular lean mass || ||	TRUE	igd	NA	NA	NA	NA	NA	NA	NA	86140439	8	0.0244054	31528	1.40605e-71	eqtl-a-ENSG00000104267	CA2	TRUE	reported	textfile	2	1	TRUE
rs56199131	T	G	T	G	0.391701	-0.0129	0.0585411	0.0598	FALSE	FALSE	FALSE	ebi-a-GCST90000025	8	85691176	0.004	450243	0.00139601	Appendicular lean mass	Appendicular lean mass	Appendicular lean mass || ||	TRUE	igd	NA	NA	NA	NA	NA	NA	NA	85691176	8	0.0251368	29095	9.55873e-55	eqtl-a-ENSG00000104267	CA2	TRUE	reported	textfile	2	1	TRUE
rs62510051	C	G	C	G	-0.777621	-0.0051	0.0257427	0.0228	FALSE	TRUE	FALSE	ebi-a-GCST90000025	8	86552430	0.0064	450243	0.4205	Appendicular lean mass	Appendicular lean mass	Appendicular lean mass || ||	TRUE	igd	NA	NA	NA	NA	NA	NA	NA	86552430	8	0.0370077	30422	5.05126e-98	eqtl-a-ENSG00000104267	CA2	TRUE	reported	textfile	2	1	TRUE
rs62512498	C	A	C	A	0.32097	-0.0062	0.16919	0.1716	FALSE	FALSE	FALSE	ebi-a-GCST90000025	8	86257691	0.0025	450243	0.0138899	Appendicular lean mass	Appendicular lean mass	Appendicular lean mass || ||	TRUE	igd	NA	NA	NA	NA	NA	NA	NA	86257691	8	0.0156432	31526	1.48696e-93	eqtl-a-ENSG00000104267	CA2	TRUE	reported	textfile	2	1	TRUE
rs72679367	T	C	T	C	0.254546	-0.0027	0.167057	0.1771	FALSE	FALSE	FALSE	ebi-a-GCST90000025	8	85479237	0.0025	450243	0.2769	Appendicular lean mass	Appendicular lean mass	Appendicular lean mass || ||	TRUE	igd	NA	NA	NA	NA	NA	NA	NA	85479237	8	0.0158108	29796	2.57573e-58	eqtl-a-ENSG00000104267	CA2	TRUE	reported	textfile	2	1	TRUE
rs72681091	A	G	A	G	-0.313864	-0.0058	0.01658	0.0225	FALSE	FALSE	FALSE	ebi-a-GCST90000025	8	85881006	0.0064	450243	0.3633	Appendicular lean mass	Appendicular lean mass	Appendicular lean mass || ||	TRUE	igd	NA	NA	NA	NA	NA	NA	NA	85881006	8	0.0465355	22566	1.5325e-11	eqtl-a-ENSG00000104267	CA2	TRUE	reported	textfile	2	1	TRUE
rs7388011	C	T	C	T	0.425764	-7e-04	0.528831	0.4862	FALSE	FALSE	FALSE	ebi-a-GCST90000025	8	86557131	0.002	450243	0.7248	Appendicular lean mass	Appendicular lean mass	Appendicular lean mass || ||	TRUE	igd	NA	NA	NA	NA	NA	NA	NA	86557131	8	0.011372	30598	1e-200	eqtl-a-ENSG00000104267	CA2	TRUE	reported	textfile	2	1	TRUE
rs74746092	G	T	G	T	0.796088	-0.0062	0.012882	0.0108	FALSE	FALSE	FALSE	ebi-a-GCST90000025	8	87084121	0.0094	450243	0.513	Appendicular lean mass	Appendicular lean mass	Appendicular lean mass || ||	TRUE	igd	NA	NA	NA	NA	NA	NA	NA	87084121	8	0.0523529	18359	3.22701e-52	eqtl-a-ENSG00000104267	CA2	TRUE	reported	textfile	2	1	TRUE
rs79375042	C	T	C	T	0.37606	-0.0174	0.0581342	0.0534	FALSE	FALSE	FALSE	ebi-a-GCST90000025	8	85587829	0.0043	450243	5.14103e-05	Appendicular lean mass	Appendicular lean mass	Appendicular lean mass || ||	TRUE	igd	NA	NA	NA	NA	NA	NA	NA	85587829	8	0.0252374	29100	3.25687e-50	eqtl-a-ENSG00000104267	CA2	TRUE	reported	textfile	2	1	TRUE
rs7973618	C	T	C	T	-0.0854698	0.0012	0.331077	0.3664	FALSE	FALSE	FALSE	ebi-a-GCST90000025	12	57019443	0.002	450243	0.5357	Appendicular lean mass	Appendicular lean mass	Appendicular lean mass || ||	TRUE	igd	NA	NA	NA	NA	NA	NA	NA	57019443	12	0.0126267	27454	1.29509e-11	eqtl-a-ENSG00000104267	CA2	TRUE	reported	textfile	2	1	TRUE
rs8073060	A	T	A	T	-0.0704739	0.0054	0.305723	0.2918	FALSE	TRUE	FALSE	ebi-a-GCST90000025	17	33875262	0.0021	450243	0.00981206	Appendicular lean mass	Appendicular lean mass	Appendicular lean mass || ||	TRUE	igd	NA	NA	NA	NA	NA	NA	NA	33875262	17	0.0129049	31145	4.72933e-08	eqtl-a-ENSG00000104267	CA2	TRUE	reported	textfile	2	1	TRUE
rs11211168	T	C	T	C	-0.235095	0.0134	0.291607	0.3003	FALSE	FALSE	FALSE	ebi-a-GCST90000025	1	46163647	0.002	450243	5.48909e-11	Appendicular lean mass	Appendicular lean mass	Appendicular lean mass || ||	TRUE	igd	NA	NA	NA	NA	NA	NA	NA	46163647	1	0.0129447	28917	1.03944e-73	eqtl-a-ENSG00000117480	FAAH	TRUE	reported	textfile	2	1	TRUE
rs114291559	G	A	G	A	-0.28988	0.0098	0.0412024	0.0424	FALSE	FALSE	FALSE	ebi-a-GCST90000025	1	45919459	0.0047	450243	0.0354103	Appendicular lean mass	Appendicular lean mass	Appendicular lean mass || ||	TRUE	igd	NA	NA	NA	NA	NA	NA	NA	45919459	1	0.0298451	27780	2.65399e-22	eqtl-a-ENSG00000117480	FAAH	TRUE	reported	textfile	2	1	TRUE
rs114984043	T	G	T	G	-0.184298	-0.0062	0.0409923	0.0539	FALSE	FALSE	FALSE	ebi-a-GCST90000025	1	47097606	0.0041	450243	0.1328	Appendicular lean mass	Appendicular lean mass	Appendicular lean mass || ||	TRUE	igd	NA	NA	NA	NA	NA	NA	NA	47097606	1	0.029978	26884	7.84657e-10	eqtl-a-ENSG00000117480	FAAH	TRUE	reported	textfile	2	1	TRUE
rs115988887	T	C	T	C	-0.253418	0.0086	0.0486442	0.0487	FALSE	FALSE	FALSE	ebi-a-GCST90000025	1	47028700	0.0043	450243	0.0480098	Appendicular lean mass	Appendicular lean mass	Appendicular lean mass || ||	TRUE	igd	NA	NA	NA	NA	NA	NA	NA	47028700	1	0.0275844	29600	4.03924e-20	eqtl-a-ENSG00000117480	FAAH	TRUE	reported	textfile	2	1	TRUE
rs12137934	G	A	G	A	0.501602	-0.0019	0.281527	0.2988	FALSE	FALSE	FALSE	ebi-a-GCST90000025	1	46728913	0.002	450243	0.3573	Appendicular lean mass	Appendicular lean mass	Appendicular lean mass || ||	TRUE	igd	NA	NA	NA	NA	NA	NA	NA	46728913	1	0.0125421	31568	1e-200	eqtl-a-ENSG00000117480	FAAH	TRUE	reported	textfile	2	1	TRUE
rs149503414	T	C	T	C	-0.285393	0.002	0.0177907	0.0091	FALSE	FALSE	FALSE	ebi-a-GCST90000025	1	47047056	0.01	450243	0.8399	Appendicular lean mass	Appendicular lean mass	Appendicular lean mass || ||	TRUE	igd	NA	NA	NA	NA	NA	NA	NA	47047056	1	0.04496	14249	2.18419e-10	eqtl-a-ENSG00000117480	FAAH	TRUE	reported	textfile	2	1	TRUE
rs1622208	G	A	G	A	0.251834	-0.0131	0.712488	0.7047	FALSE	FALSE	FALSE	ebi-a-GCST90000025	1	46498375	0.002	450243	1.69001e-10	Appendicular lean mass	Appendicular lean mass	Appendicular lean mass || ||	TRUE	igd	NA	NA	NA	NA	NA	NA	NA	46498375	1	0.0129781	31300	7.05667e-84	eqtl-a-ENSG00000117480	FAAH	TRUE	reported	textfile	2	1	TRUE
rs17357711	G	A	G	A	0.499026	-0.0021	0.286989	0.2971	FALSE	FALSE	FALSE	ebi-a-GCST90000025	1	46829013	0.002	450243	0.3166	Appendicular lean mass	Appendicular lean mass	Appendicular lean mass || ||	TRUE	igd	NA	NA	NA	NA	NA	NA	NA	46829013	1	0.0124687	31684	1e-200	eqtl-a-ENSG00000117480	FAAH	TRUE	reported	textfile	2	1	TRUE
rs324421	A	G	A	G	0.36031	-0.0075	0.945495	0.941	FALSE	FALSE	FALSE	ebi-a-GCST90000025	1	46888905	0.004	450243	0.0597503	Appendicular lean mass	Appendicular lean mass	Appendicular lean mass || ||	TRUE	igd	NA	NA	NA	NA	NA	NA	NA	46888905	1	0.0260418	31568	1.54561e-43	eqtl-a-ENSG00000117480	FAAH	TRUE	reported	textfile	2	1	TRUE
rs4553121	A	G	A	G	-0.252364	0.0132	0.288197	0.2973	FALSE	FALSE	FALSE	ebi-a-GCST90000025	1	46375253	0.002	450243	1.17101e-10	Appendicular lean mass	Appendicular lean mass	Appendicular lean mass || ||	TRUE	igd	NA	NA	NA	NA	NA	NA	NA	46375253	1	0.0129679	31569	2.36974e-84	eqtl-a-ENSG00000117480	FAAH	TRUE	reported	textfile	2	1	TRUE
rs56261438	T	C	T	C	0.286963	-0.0023	0.165805	0.1709	FALSE	FALSE	FALSE	ebi-a-GCST90000025	1	45991728	0.0025	450243	0.346	Appendicular lean mass	Appendicular lean mass	Appendicular lean mass || ||	TRUE	igd	NA	NA	NA	NA	NA	NA	NA	45991728	1	0.0158201	31567	1.56856e-73	eqtl-a-ENSG00000117480	FAAH	TRUE	reported	textfile	2	1	TRUE
rs61997191	T	C	T	C	0.309884	0.001	0.0614066	0.0569	FALSE	FALSE	FALSE	ebi-a-GCST90000025	1	47016761	0.004	450243	0.8088	Appendicular lean mass	Appendicular lean mass	Appendicular lean mass || ||	TRUE	igd	NA	NA	NA	NA	NA	NA	NA	47016761	1	0.0246537	30854	3.111e-36	eqtl-a-ENSG00000117480	FAAH	TRUE	reported	textfile	2	1	TRUE
rs6672115	C	T	C	T	-0.250022	0.0134	0.289451	0.2963	FALSE	FALSE	FALSE	ebi-a-GCST90000025	1	46272879	0.002	450243	7.08761e-11	Appendicular lean mass	Appendicular lean mass	Appendicular lean mass || ||	TRUE	igd	NA	NA	NA	NA	NA	NA	NA	46272879	1	0.012954	31684	5.26744e-83	eqtl-a-ENSG00000117480	FAAH	TRUE	reported	textfile	2	1	TRUE
rs72677559	G	C	G	C	0.324112	-0.0053	0.189043	0.2033	FALSE	TRUE	FALSE	ebi-a-GCST90000025	1	46603363	0.0023	450243	0.0242901	Appendicular lean mass	Appendicular lean mass	Appendicular lean mass || ||	TRUE	igd	NA	NA	NA	NA	NA	NA	NA	46603363	1	0.014954	31569	3.60579e-104	eqtl-a-ENSG00000117480	FAAH	TRUE	reported	textfile	2	1	TRUE
rs7514084	C	A	C	A	0.114001	-0.0013	0.281767	0.3066	FALSE	FALSE	FALSE	ebi-a-GCST90000025	1	47210012	0.0021	450243	0.5472	Appendicular lean mass	Appendicular lean mass	Appendicular lean mass || ||	TRUE	igd	NA	NA	NA	NA	NA	NA	NA	47210012	1	0.0131954	26701	5.65067e-18	eqtl-a-ENSG00000117480	FAAH	TRUE	reported	textfile	2	1	TRUE
rs76726152	T	G	T	G	0.308142	-0.0026	0.0224403	0.0289	FALSE	FALSE	FALSE	ebi-a-GCST90000025	1	45881890	0.0057	450243	0.646399	Appendicular lean mass	Appendicular lean mass	Appendicular lean mass || ||	TRUE	igd	NA	NA	NA	NA	NA	NA	NA	45881890	1	0.0401007	25663	1.53957e-14	eqtl-a-ENSG00000117480	FAAH	TRUE	reported	textfile	2	1	TRUE
rs79113880	C	T	C	T	0.253007	0.0037	0.0259891	0.0303	FALSE	FALSE	FALSE	ebi-a-GCST90000025	1	47512543	0.0055	450243	0.5027	Appendicular lean mass	Appendicular lean mass	Appendicular lean mass || ||	TRUE	igd	NA	NA	NA	NA	NA	NA	NA	47512543	1	0.0373475	24410	1.25112e-11	eqtl-a-ENSG00000117480	FAAH	TRUE	reported	textfile	2	1	TRUE
rs114924505	G	T	G	T	-0.190676	0.034	0.0370594	0.0298	FALSE	FALSE	FALSE	ebi-a-GCST90000025	6	35238183	0.0056	450243	1.58701e-09	Appendicular lean mass	Appendicular lean mass	Appendicular lean mass || ||	TRUE	igd	NA	NA	NA	NA	NA	NA	NA	35238183	6	0.0314653	28094	1.36119e-09	eqtl-a-ENSG00000112062	MAPK14	TRUE	reported	textfile	2	1	TRUE
rs116751036	G	A	G	A	-0.394114	0.0347	0.0313832	0.0259	FALSE	FALSE	FALSE	ebi-a-GCST90000025	6	35767429	0.0059	450243	4.88304e-09	Appendicular lean mass	Appendicular lean mass	Appendicular lean mass || ||	TRUE	igd	NA	NA	NA	NA	NA	NA	NA	35767429	6	0.033975	28090	4.1115e-31	eqtl-a-ENSG00000112062	MAPK14	TRUE	reported	textfile	2	1	TRUE
rs17656051	G	A	G	A	-0.219751	0.0094	0.0902846	0.0862	FALSE	FALSE	FALSE	ebi-a-GCST90000025	6	35949003	0.0034	450243	0.00530897	Appendicular lean mass	Appendicular lean mass	Appendicular lean mass || ||	TRUE	igd	NA	NA	NA	NA	NA	NA	NA	35949003	6	0.020685	31355	2.3094e-26	eqtl-a-ENSG00000112062	MAPK14	TRUE	reported	textfile	2	1	TRUE
rs2237232	C	T	C	T	0.180866	0.0092	0.0713342	0.0642	FALSE	FALSE	FALSE	ebi-a-GCST90000025	6	35812379	0.0038	450243	0.01714	Appendicular lean mass	Appendicular lean mass	Appendicular lean mass || ||	TRUE	igd	NA	NA	NA	NA	NA	NA	NA	35812379	6	0.023074	31349	4.56352e-15	eqtl-a-ENSG00000112062	MAPK14	TRUE	reported	textfile	2	1	TRUE
rs56388170	T	G	T	G	-0.105379	-0.0079	0.289189	0.2925	FALSE	FALSE	FALSE	ebi-a-GCST90000025	7	28724374	0.0021	450243	0.000168799	Appendicular lean mass	Appendicular lean mass	Appendicular lean mass || ||	TRUE	igd	NA	NA	NA	NA	NA	NA	NA	28724374	7	0.0130973	31141	8.56841e-16	eqtl-a-ENSG00000112062	MAPK14	TRUE	reported	textfile	2	1	TRUE
rs76212347	T	C	T	C	-0.260659	0.0315	0.0374117	0.0266	FALSE	FALSE	FALSE	ebi-a-GCST90000025	6	35594841	0.006	450243	1.89898e-07	Appendicular lean mass	Appendicular lean mass	Appendicular lean mass || ||	TRUE	igd	NA	NA	NA	NA	NA	NA	NA	35594841	6	0.0312864	28089	7.98914e-17	eqtl-a-ENSG00000112062	MAPK14	TRUE	reported	textfile	2	1	TRUE
rs76468593	A	G	A	G	0.237429	0.0091	0.0252802	0.0234	FALSE	FALSE	FALSE	ebi-a-GCST90000025	6	36211570	0.0062	450243	0.1442	Appendicular lean mass	Appendicular lean mass	Appendicular lean mass || ||	TRUE	igd	NA	NA	NA	NA	NA	NA	NA	36211570	6	0.0378626	27883	3.59203e-10	eqtl-a-ENSG00000112062	MAPK14	TRUE	reported	textfile	2	1	TRUE
rs76894784	G	A	G	A	-0.400327	0.0278	0.0351384	0.029	FALSE	FALSE	FALSE	ebi-a-GCST90000025	6	36151945	0.0056	450243	8.54496e-07	Appendicular lean mass	Appendicular lean mass	Appendicular lean mass || ||	TRUE	igd	NA	NA	NA	NA	NA	NA	NA	36151945	6	0.0321476	28738	1.35021e-35	eqtl-a-ENSG00000112062	MAPK14	TRUE	reported	textfile	2	1	TRUE
rs78976311	G	A	G	A	-0.175046	0.0356	0.0421832	0.0354	FALSE	FALSE	FALSE	ebi-a-GCST90000025	6	35044744	0.0052	450243	8.00387e-12	Appendicular lean mass	Appendicular lean mass	Appendicular lean mass || ||	TRUE	igd	NA	NA	NA	NA	NA	NA	NA	35044744	6	0.029573	28093	3.23512e-09	eqtl-a-ENSG00000112062	MAPK14	TRUE	reported	textfile	2	1	TRUE
rs79386604	T	C	T	C	-0.166716	0.0029	0.0468464	0.0424	FALSE	FALSE	FALSE	ebi-a-GCST90000025	6	36325325	0.0048	450243	0.537901	Appendicular lean mass	Appendicular lean mass	Appendicular lean mass || ||	TRUE	igd	NA	NA	NA	NA	NA	NA	NA	36325325	6	0.028131	26154	3.09649e-09	eqtl-a-ENSG00000112062	MAPK14	TRUE	reported	textfile	2	1	TRUE
rs851041	A	T	A	T	-0.212829	-0.0047	0.714779	0.7155	FALSE	TRUE	FALSE	ebi-a-GCST90000025	6	35974936	0.0021	450243	0.0238699	Appendicular lean mass	Appendicular lean mass	Appendicular lean mass || ||	TRUE	igd	NA	NA	NA	NA	NA	NA	NA	35974936	6	0.0130593	31351	1.03657e-59	eqtl-a-ENSG00000112062	MAPK14	TRUE	reported	textfile	2	1	TRUE
rs9380547	T	A	T	A	0.298937	0.0116	0.20559	0.1874	FALSE	TRUE	FALSE	ebi-a-GCST90000025	6	36083810	0.0024	450243	1.54099e-06	Appendicular lean mass	Appendicular lean mass	Appendicular lean mass || ||	TRUE	igd	NA	NA	NA	NA	NA	NA	NA	36083810	6	0.0145107	31178	2.68844e-94	eqtl-a-ENSG00000112062	MAPK14	TRUE	reported	textfile	2	1	TRUE
rs9470041	T	G	T	G	0.0750357	0.0049	0.307756	0.3013	FALSE	FALSE	FALSE	ebi-a-GCST90000025	6	35465023	0.0021	450243	0.0188799	Appendicular lean mass	Appendicular lean mass	Appendicular lean mass || ||	TRUE	igd	NA	NA	NA	NA	NA	NA	NA	35465023	6	0.0128792	26032	5.67715e-09	eqtl-a-ENSG00000112062	MAPK14	TRUE	reported	textfile	2	1	TRUE
rs1018620	G	C	G	C	-0.104409	8e-04	0.718106	0.7018	FALSE	TRUE	FALSE	ebi-a-GCST90000025	6	2756785	0.0021	450243	0.6983	Appendicular lean mass	Appendicular lean mass	Appendicular lean mass || ||	TRUE	igd	NA	NA	NA	NA	NA	NA	NA	2756785	6	0.0131992	31569	2.5698e-15	eqtl-a-ENSG00000124588	NQO2	TRUE	reported	textfile	2	1	TRUE
rs11242811	T	A	T	A	0.539441	-0.0026	0.335814	0.3147	FALSE	TRUE	FALSE	ebi-a-GCST90000025	6	2944634	0.0021	450243	0.2016	Appendicular lean mass	Appendicular lean mass	Appendicular lean mass || ||	TRUE	igd	NA	NA	NA	NA	NA	NA	NA	2944634	6	0.0117559	31146	1e-200	eqtl-a-ENSG00000124588	NQO2	TRUE	reported	textfile	2	1	TRUE
rs191764671	C	T	C	T	-0.0805551	-0.0032	0.37234	0.3779	FALSE	FALSE	FALSE	ebi-a-GCST90000025	6	3310614	0.002	450243	0.1049	Appendicular lean mass	Appendicular lean mass	Appendicular lean mass || ||	TRUE	igd	NA	NA	NA	NA	NA	NA	NA	3310614	6	0.0122929	26977	5.63897e-11	eqtl-a-ENSG00000124588	NQO2	TRUE	reported	textfile	2	1	TRUE
rs34345787	G	C	G	C	0.0875962	-0.004	0.231002	0.23	FALSE	TRUE	FALSE	ebi-a-GCST90000025	6	2676017	0.0023	450243	0.0738703	Appendicular lean mass	Appendicular lean mass	Appendicular lean mass || ||	TRUE	igd	NA	NA	NA	NA	NA	NA	NA	2676017	6	0.014102	31564	5.25146e-10	eqtl-a-ENSG00000124588	NQO2	TRUE	reported	textfile	2	1	TRUE
rs4959761	A	C	A	C	-0.641946	0.001	0.562338	0.5823	FALSE	FALSE	FALSE	ebi-a-GCST90000025	6	3044762	0.0019	450243	0.6192	Appendicular lean mass	Appendicular lean mass	Appendicular lean mass || ||	TRUE	igd	NA	NA	NA	NA	NA	NA	NA	3044762	6	0.0107114	31295	1e-200	eqtl-a-ENSG00000124588	NQO2	TRUE	reported	textfile	2	1	TRUE
rs56388170	T	G	T	G	-0.101183	-0.0079	0.289189	0.2925	FALSE	FALSE	FALSE	ebi-a-GCST90000025	7	28724374	0.0021	450243	0.000168799	Appendicular lean mass	Appendicular lean mass	Appendicular lean mass || ||	TRUE	igd	NA	NA	NA	NA	NA	NA	NA	28724374	7	0.0130997	31355	1.12564e-14	eqtl-a-ENSG00000124588	NQO2	TRUE	reported	textfile	2	1	TRUE
rs6920024	A	G	A	G	-0.186594	5e-04	0.248311	0.2874	FALSE	FALSE	FALSE	ebi-a-GCST90000025	6	3073792	0.0022	450243	0.8212	Appendicular lean mass	Appendicular lean mass	Appendicular lean mass || ||	TRUE	igd	NA	NA	NA	NA	NA	NA	NA	3073792	6	0.0136863	29788	2.52116e-42	eqtl-a-ENSG00000124588	NQO2	TRUE	reported	textfile	2	1	TRUE
rs76086401	T	C	T	C	-0.259948	0.0032	0.0873013	0.0747	FALSE	FALSE	FALSE	ebi-a-GCST90000025	6	2908786	0.0036	450243	0.3691	Appendicular lean mass	Appendicular lean mass	Appendicular lean mass || ||	TRUE	igd	NA	NA	NA	NA	NA	NA	NA	2908786	6	0.020971	31684	2.76058e-35	eqtl-a-ENSG00000124588	NQO2	TRUE	reported	textfile	2	1	TRUE
rs9378712	G	T	G	T	-0.112456	0.0028	0.286976	0.2981	FALSE	FALSE	FALSE	ebi-a-GCST90000025	6	2572650	0.0021	450243	0.1775	Appendicular lean mass	Appendicular lean mass	Appendicular lean mass || ||	TRUE	igd	NA	NA	NA	NA	NA	NA	NA	2572650	6	0.0131233	31565	1.0404e-17	eqtl-a-ENSG00000124588	NQO2	TRUE	reported	textfile	2	1	TRUE
rs9392431	T	C	T	C	-0.339087	-9e-04	0.126285	0.1263	FALSE	FALSE	FALSE	ebi-a-GCST90000025	6	2834632	0.0028	450243	0.762801	Appendicular lean mass	Appendicular lean mass	Appendicular lean mass || ||	TRUE	igd	NA	NA	NA	NA	NA	NA	NA	2834632	6	0.017689	31238	6.66807e-82	eqtl-a-ENSG00000124588	NQO2	TRUE	reported	textfile	2	1	TRUE
rs9405622	A	G	A	G	-0.239067	-0.0016	0.803281	0.8372	FALSE	FALSE	FALSE	ebi-a-GCST90000025	6	3207258	0.0025	450243	0.5187	Appendicular lean mass	Appendicular lean mass	Appendicular lean mass || ||	TRUE	igd	NA	NA	NA	NA	NA	NA	NA	3207258	6	0.0148364	31684	2.054e-58	eqtl-a-ENSG00000124588	NQO2	TRUE	reported	textfile	2	1	TRUE
rs11182421	T	G	T	G	-0.455241	0.0101	0.01738	0.0163	FALSE	FALSE	FALSE	ebi-a-GCST90000025	12	44516991	0.0077	450243	0.1877	Appendicular lean mass	Appendicular lean mass	Appendicular lean mass || ||	TRUE	igd	NA	NA	NA	NA	NA	NA	NA	44516991	12	0.0453821	23113	1.10917e-23	eqtl-a-ENSG00000198001	IRAK4	TRUE	reported	textfile	2	1	TRUE
rs116867880	C	A	C	A	-0.46924	0.0113	0.0245785	0.0222	FALSE	FALSE	FALSE	ebi-a-GCST90000025	12	44293395	0.0064	450243	0.0778305	Appendicular lean mass	Appendicular lean mass	Appendicular lean mass || ||	TRUE	igd	NA	NA	NA	NA	NA	NA	NA	44293395	12	0.0382354	24828	1.27409e-34	eqtl-a-ENSG00000198001	IRAK4	TRUE	reported	textfile	2	1	TRUE
rs12228658	C	A	C	A	-0.220787	-0.0043	0.0335366	0.0337	FALSE	FALSE	FALSE	ebi-a-GCST90000025	12	44277314	0.0052	450243	0.4131	Appendicular lean mass	Appendicular lean mass	Appendicular lean mass || ||	TRUE	igd	NA	NA	NA	NA	NA	NA	NA	44277314	12	0.0330069	31315	2.24388e-11	eqtl-a-ENSG00000198001	IRAK4	TRUE	reported	textfile	2	1	TRUE
rs143964790	T	C	T	C	-0.298743	0.023	0.0132697	0.0097	FALSE	FALSE	FALSE	ebi-a-GCST90000025	12	43476240	0.0104	450243	0.0273798	Appendicular lean mass	Appendicular lean mass	Appendicular lean mass || ||	TRUE	igd	NA	NA	NA	NA	NA	NA	NA	43476240	12	0.0519526	24028	8.90328e-09	eqtl-a-ENSG00000198001	IRAK4	TRUE	reported	textfile	2	1	TRUE
rs145559111	T	C	T	C	-0.243464	0.0094	0.0186497	0.019	FALSE	FALSE	FALSE	ebi-a-GCST90000025	12	43443678	0.007	450243	0.1789	Appendicular lean mass	Appendicular lean mass	Appendicular lean mass || ||	TRUE	igd	NA	NA	NA	NA	NA	NA	NA	43443678	12	0.0439465	26389	3.02127e-08	eqtl-a-ENSG00000198001	IRAK4	TRUE	reported	textfile	2	1	TRUE
rs190031303	T	G	T	G	-0.279431	2e-04	0.0181554	0.0152	FALSE	FALSE	FALSE	ebi-a-GCST90000025	12	43815303	0.0081	450243	0.9852	Appendicular lean mass	Appendicular lean mass	Appendicular lean mass || ||	TRUE	igd	NA	NA	NA	NA	NA	NA	NA	43815303	12	0.0445159	26391	3.44723e-10	eqtl-a-ENSG00000198001	IRAK4	TRUE	reported	textfile	2	1	TRUE
rs4251473	A	C	A	C	-0.450886	0.0061	0.0841633	0.0855	FALSE	FALSE	FALSE	ebi-a-GCST90000025	12	44166318	0.0034	450243	0.0678	Appendicular lean mass	Appendicular lean mass	Appendicular lean mass || ||	TRUE	igd	NA	NA	NA	NA	NA	NA	NA	44166318	12	0.0210989	31684	2.5293e-101	eqtl-a-ENSG00000198001	IRAK4	TRUE	reported	textfile	2	1	TRUE
rs75769345	T	C	T	C	-0.437631	0.0039	0.0777564	0.0796	FALSE	FALSE	FALSE	ebi-a-GCST90000025	12	44058576	0.0035	450243	0.263	Appendicular lean mass	Appendicular lean mass	Appendicular lean mass || ||	TRUE	igd	NA	NA	NA	NA	NA	NA	NA	44058576	12	0.0219182	31568	1.07523e-88	eqtl-a-ENSG00000198001	IRAK4	TRUE	reported	textfile	2	1	TRUE
rs11881751	A	G	A	G	0.109608	0.0133	0.231675	0.2289	FALSE	FALSE	FALSE	ebi-a-GCST90000025	19	4997420	0.0023	450243	4.58395e-09	Appendicular lean mass	Appendicular lean mass	Appendicular lean mass || ||	TRUE	igd	NA	NA	NA	NA	NA	NA	NA	4997420	19	0.0140767	31355	6.89446e-15	eqtl-a-ENSG00000122779	TRIM24	TRUE	reported	textfile	2	1	TRUE
rs13062095	C	T	C	T	0.0921648	0.0169	0.350092	0.3369	FALSE	FALSE	FALSE	ebi-a-GCST90000025	3	101267385	0.002	450243	2.67485e-17	Appendicular lean mass	Appendicular lean mass	Appendicular lean mass || ||	TRUE	igd	NA	NA	NA	NA	NA	NA	NA	101267385	3	0.0124534	31355	1.35581e-13	eqtl-a-ENSG00000122779	TRIM24	TRUE	reported	textfile	2	1	TRUE
rs13230953	C	A	C	A	0.268415	-3e-04	0.145519	0.1612	FALSE	FALSE	FALSE	ebi-a-GCST90000025	7	138143693	0.0026	450243	0.9002	Appendicular lean mass	Appendicular lean mass	Appendicular lean mass || ||	TRUE	igd	NA	NA	NA	NA	NA	NA	NA	138143693	7	0.0167266	31026	5.99929e-58	eqtl-a-ENSG00000122779	TRIM24	TRUE	reported	textfile	2	1	TRUE
rs1424379	T	C	T	C	-0.106052	-0.0036	0.782543	0.7941	FALSE	FALSE	FALSE	ebi-a-GCST90000025	7	137747986	0.0023	450243	0.1263	Appendicular lean mass	Appendicular lean mass	Appendicular lean mass || ||	TRUE	igd	NA	NA	NA	NA	NA	NA	NA	137747986	7	0.0144003	31349	1.77951e-13	eqtl-a-ENSG00000122779	TRIM24	TRUE	reported	textfile	2	1	TRUE
rs1812065	G	A	G	A	-0.141877	0.001	0.767499	0.7544	FALSE	FALSE	FALSE	ebi-a-GCST90000025	7	137676569	0.0022	450243	0.6552	Appendicular lean mass	Appendicular lean mass	Appendicular lean mass || ||	TRUE	igd	NA	NA	NA	NA	NA	NA	NA	137676569	7	0.0140387	29863	5.19637e-24	eqtl-a-ENSG00000122779	TRIM24	TRUE	reported	textfile	2	1	TRUE
rs2450848	T	C	T	C	0.521114	8e-04	0.237289	0.2432	FALSE	FALSE	FALSE	ebi-a-GCST90000025	7	137854455	0.0022	450243	0.718899	Appendicular lean mass	Appendicular lean mass	Appendicular lean mass || ||	TRUE	igd	NA	NA	NA	NA	NA	NA	NA	137854455	7	0.0132849	30764	1e-200	eqtl-a-ENSG00000122779	TRIM24	TRUE	reported	textfile	2	1	TRUE
rs28498283	T	A	T	A	0.0794791	0.0022	0.254318	0.2564	FALSE	TRUE	FALSE	ebi-a-GCST90000025	2	43360065	0.0022	450243	0.3055	Appendicular lean mass	Appendicular lean mass	Appendicular lean mass || ||	TRUE	igd	NA	NA	NA	NA	NA	NA	NA	43360065	2	0.0136508	26739	5.80778e-09	eqtl-a-ENSG00000122779	TRIM24	TRUE	reported	textfile	2	1	TRUE
rs28631933	C	T	C	T	0.0846791	0.0017	0.214003	0.1875	FALSE	FALSE	FALSE	ebi-a-GCST90000025	7	138073695	0.0024	450243	0.4946	Appendicular lean mass	Appendicular lean mass	Appendicular lean mass || ||	TRUE	igd	NA	NA	NA	NA	NA	NA	NA	138073695	7	0.0144944	31141	5.15775e-09	eqtl-a-ENSG00000122779	TRIM24	TRUE	reported	textfile	2	1	TRUE
rs58482857	T	C	T	C	0.19388	-0.0023	0.198937	0.2061	FALSE	FALSE	FALSE	ebi-a-GCST90000025	7	137952561	0.0024	450243	0.33	Appendicular lean mass	Appendicular lean mass	Appendicular lean mass || ||	TRUE	igd	NA	NA	NA	NA	NA	NA	NA	137952561	7	0.0148196	31025	4.14e-39	eqtl-a-ENSG00000122779	TRIM24	TRUE	reported	textfile	2	1	TRUE
rs73164647	C	T	C	T	0.326905	-0.0023	0.135531	0.139	FALSE	FALSE	FALSE	ebi-a-GCST90000025	7	138252759	0.0027	450243	0.3973	Appendicular lean mass	Appendicular lean mass	Appendicular lean mass || ||	TRUE	igd	NA	NA	NA	NA	NA	NA	NA	138252759	7	0.0171689	31353	7.89223e-81	eqtl-a-ENSG00000122779	TRIM24	TRUE	reported	textfile	2	1	TRUE
rs7810569	G	A	G	A	0.244909	0.0011	0.0518669	0.0785	FALSE	FALSE	FALSE	ebi-a-GCST90000025	7	137964594	0.0036	450243	0.7618	Appendicular lean mass	Appendicular lean mass	Appendicular lean mass || ||	TRUE	igd	NA	NA	NA	NA	NA	NA	NA	137964594	7	0.0267596	26956	5.58856e-20	eqtl-a-ENSG00000122779	TRIM24	TRUE	reported	textfile	2	1	TRUE
rs10206773	A	G	A	G	-0.173672	0.0014	0.1357	0.1083	FALSE	FALSE	FALSE	ebi-a-GCST90000025	2	97890168	0.003	450243	0.639599	Appendicular lean mass	Appendicular lean mass	Appendicular lean mass || ||	TRUE	igd	NA	NA	NA	NA	NA	NA	NA	97890168	2	0.0173173	24106	1.13658e-23	eqtl-a-ENSG00000115085	ZAP70	TRUE	reported	textfile	2	1	TRUE
rs12052836	A	G	A	G	0.199518	-2e-04	0.415992	0.3919	FALSE	FALSE	FALSE	ebi-a-GCST90000025	2	98565144	0.0019	450243	0.9343	Appendicular lean mass	Appendicular lean mass	Appendicular lean mass || ||	TRUE	igd	NA	NA	NA	NA	NA	NA	NA	98565144	2	0.0119578	30406	1.685e-62	eqtl-a-ENSG00000115085	ZAP70	TRUE	reported	textfile	2	1	TRUE
rs145056855	A	C	A	C	0.257349	0.009	0.0764027	0.0951	FALSE	FALSE	FALSE	ebi-a-GCST90000025	2	97778065	0.0032	450243	0.00460596	Appendicular lean mass	Appendicular lean mass	Appendicular lean mass || ||	TRUE	igd	NA	NA	NA	NA	NA	NA	NA	97778065	2	0.0223003	27764	8.29278e-31	eqtl-a-ENSG00000115085	ZAP70	TRUE	reported	textfile	2	1	TRUE
rs17429187	G	A	G	A	-0.108042	-0.0059	0.145685	0.1607	FALSE	FALSE	FALSE	ebi-a-GCST90000025	2	98960331	0.0026	450243	0.02157	Appendicular lean mass	Appendicular lean mass	Appendicular lean mass || ||	TRUE	igd	NA	NA	NA	NA	NA	NA	NA	98960331	2	0.016846	31567	1.42122e-10	eqtl-a-ENSG00000115085	ZAP70	TRUE	reported	textfile	2	1	TRUE
rs34747246	A	G	A	G	0.329271	0.0021	0.528468	0.5125	FALSE	FALSE	FALSE	ebi-a-GCST90000025	2	98356846	0.0019	450243	0.2574	Appendicular lean mass	Appendicular lean mass	Appendicular lean mass || ||	TRUE	igd	NA	NA	NA	NA	NA	NA	NA	98356846	2	0.0115962	31684	2.34423e-177	eqtl-a-ENSG00000115085	ZAP70	TRUE	reported	textfile	2	1	TRUE
rs57035274	A	C	A	C	0.246587	0.0095	0.0899222	0.0971	FALSE	FALSE	FALSE	ebi-a-GCST90000025	2	97608124	0.0032	450243	0.00283002	Appendicular lean mass	Appendicular lean mass	Appendicular lean mass || ||	TRUE	igd	NA	NA	NA	NA	NA	NA	NA	97608124	2	0.0207014	31559	1.02991e-32	eqtl-a-ENSG00000115085	ZAP70	TRUE	reported	textfile	2	1	TRUE
rs6719995	G	A	G	A	0.185652	0.0072	0.14639	0.1914	FALSE	FALSE	FALSE	ebi-a-GCST90000025	2	98141897	0.0031	450243	0.0189998	Appendicular lean mass	Appendicular lean mass	Appendicular lean mass || ||	TRUE	igd	NA	NA	NA	NA	NA	NA	NA	98141897	2	0.0167641	18358	1.66994e-28	eqtl-a-ENSG00000115085	ZAP70	TRUE	reported	textfile	2	1	TRUE
rs6744331	C	T	C	T	0.230205	2e-04	0.775631	0.7918	FALSE	FALSE	FALSE	ebi-a-GCST90000025	2	98458002	0.0023	450243	0.9169	Appendicular lean mass	Appendicular lean mass	Appendicular lean mass || ||	TRUE	igd	NA	NA	NA	NA	NA	NA	NA	98458002	2	0.0141349	31683	1.23282e-59	eqtl-a-ENSG00000115085	ZAP70	TRUE	reported	textfile	2	1	TRUE
rs72809824	T	C	T	C	-0.150239	0.0036	0.0520011	0.0688	FALSE	FALSE	FALSE	ebi-a-GCST90000025	2	97381556	0.0037	450243	0.3298	Appendicular lean mass	Appendicular lean mass	Appendicular lean mass || ||	TRUE	igd	NA	NA	NA	NA	NA	NA	NA	97381556	2	0.0267763	26238	2.01159e-08	eqtl-a-ENSG00000115085	ZAP70	TRUE	reported	textfile	2	1	TRUE
rs73959753	A	G	A	G	0.308376	0.0099	0.0724438	0.0731	FALSE	FALSE	FALSE	ebi-a-GCST90000025	2	98242541	0.0036	450243	0.00585895	Appendicular lean mass	Appendicular lean mass	Appendicular lean mass || ||	TRUE	igd	NA	NA	NA	NA	NA	NA	NA	98242541	2	0.0228129	28714	1.23453e-41	eqtl-a-ENSG00000115085	ZAP70	TRUE	reported	textfile	2	1	TRUE
rs7579916	G	A	G	A	0.125216	0.0057	0.85482	0.8447	FALSE	FALSE	FALSE	ebi-a-GCST90000025	2	98811075	0.0026	450243	0.02869	Appendicular lean mass	Appendicular lean mass	Appendicular lean mass || ||	TRUE	igd	NA	NA	NA	NA	NA	NA	NA	98811075	2	0.0168619	31239	1.11918e-13	eqtl-a-ENSG00000115085	ZAP70	TRUE	reported	textfile	2	1	TRUE
rs7590131	T	G	T	G	0.130292	0.0011	0.50485	0.4793	FALSE	FALSE	FALSE	ebi-a-GCST90000025	2	98698587	0.0019	450243	0.5592	Appendicular lean mass	Appendicular lean mass	Appendicular lean mass || ||	TRUE	igd	NA	NA	NA	NA	NA	NA	NA	98698587	2	0.0118534	31569	4.17542e-28	eqtl-a-ENSG00000115085	ZAP70	TRUE	reported	textfile	2	1	TRUE
rs80303184	A	G	A	G	0.255448	0.0103	0.0743613	0.0769	FALSE	FALSE	FALSE	ebi-a-GCST90000025	2	98168573	0.0035	450243	0.00334503	Appendicular lean mass	Appendicular lean mass	Appendicular lean mass || ||	TRUE	igd	TRUE	rs80303184	rs113247402	A	G	C	T	98024633	2	0.0225835	28091	1.15505e-29	eqtl-a-ENSG00000115085	ZAP70	TRUE	reported	textfile	2	1	TRUE
rs10489481	A	G	A	G	0.120783	8e-04	0.314428	0.3206	FALSE	FALSE	FALSE	ebi-a-GCST90000025	1	185391167	0.002	450243	0.685799	Appendicular lean mass	Appendicular lean mass	Appendicular lean mass || ||	TRUE	igd	NA	NA	NA	NA	NA	NA	NA	185391167	1	0.0127787	31355	3.33043e-21	eqtl-a-ENSG00000141736	ERBB2	TRUE	reported	textfile	2	1	TRUE
rs1453559	C	T	C	T	-0.093828	0.0017	0.507918	0.5171	FALSE	FALSE	FALSE	ebi-a-GCST90000025	17	38020419	0.0019	450243	0.3673	Appendicular lean mass	Appendicular lean mass	Appendicular lean mass || ||	TRUE	igd	NA	NA	NA	NA	NA	NA	NA	38020419	17	0.0118788	31382	2.81579e-15	eqtl-a-ENSG00000141736	ERBB2	TRUE	reported	textfile	2	1	TRUE
rs17761864	A	C	A	C	0.085127	-0.0027	0.323707	0.3474	FALSE	FALSE	FALSE	ebi-a-GCST90000025	17	2171637	0.002	450243	0.1684	Appendicular lean mass	Appendicular lean mass	Appendicular lean mass || ||	TRUE	igd	NA	NA	NA	NA	NA	NA	NA	2171637	17	0.0127002	31355	2.04739e-11	eqtl-a-ENSG00000141736	ERBB2	TRUE	reported	textfile	2	1	TRUE
rs2338795	G	T	G	T	-0.0793535	0.0103	0.754123	0.7472	FALSE	FALSE	FALSE	ebi-a-GCST90000025	17	37399364	0.0022	450243	2.39502e-06	Appendicular lean mass	Appendicular lean mass	Appendicular lean mass || ||	TRUE	igd	NA	NA	NA	NA	NA	NA	NA	37399364	17	0.0138057	28204	9.04128e-09	eqtl-a-ENSG00000141736	ERBB2	TRUE	reported	textfile	2	1	TRUE
rs4256159	T	C	T	C	0.104451	-0.0038	0.135199	0.1544	FALSE	FALSE	FALSE	ebi-a-GCST90000025	3	18767404	0.0026	450243	0.1416	Appendicular lean mass	Appendicular lean mass	Appendicular lean mass || ||	TRUE	igd	NA	NA	NA	NA	NA	NA	NA	18767404	3	0.0173838	31470	1.87361e-09	eqtl-a-ENSG00000141736	ERBB2	TRUE	reported	textfile	2	1	TRUE
rs4795365	T	G	T	G	-0.153529	0.005	0.0575777	0.0612	FALSE	FALSE	FALSE	ebi-a-GCST90000025	17	37595059	0.004	450243	0.2202	Appendicular lean mass	Appendicular lean mass	Appendicular lean mass || ||	TRUE	igd	NA	NA	NA	NA	NA	NA	NA	37595059	17	0.0255175	26180	1.77902e-09	eqtl-a-ENSG00000141736	ERBB2	TRUE	reported	textfile	2	1	TRUE
rs4848370	T	C	T	C	0.0847329	0.003	0.269386	0.2736	FALSE	FALSE	FALSE	ebi-a-GCST90000025	2	111811665	0.0021	450243	0.1527	Appendicular lean mass	Appendicular lean mass	Appendicular lean mass || ||	TRUE	igd	NA	NA	NA	NA	NA	NA	NA	111811665	2	0.0133967	31355	2.5356e-10	eqtl-a-ENSG00000141736	ERBB2	TRUE	reported	textfile	2	1	TRUE
rs55908509	A	G	A	G	-0.160209	0.0016	0.3284	0.3274	FALSE	FALSE	FALSE	ebi-a-GCST90000025	19	16442019	0.002	450243	0.4345	Appendicular lean mass	Appendicular lean mass	Appendicular lean mass || ||	TRUE	igd	NA	NA	NA	NA	NA	NA	NA	16442019	19	0.0126013	22490	4.95678e-37	eqtl-a-ENSG00000141736	ERBB2	TRUE	reported	textfile	2	1	TRUE
rs6732565	G	A	G	A	0.0665979	0.0057	0.395803	0.3786	FALSE	FALSE	FALSE	ebi-a-GCST90000025	2	111607832	0.0019	450243	0.00324803	Appendicular lean mass	Appendicular lean mass	Appendicular lean mass || ||	TRUE	igd	NA	NA	NA	NA	NA	NA	NA	111607832	2	0.0121578	31355	4.30646e-08	eqtl-a-ENSG00000141736	ERBB2	TRUE	reported	textfile	2	1	TRUE
rs7911264	C	T	C	T	-0.06728	-0.0028	0.515223	0.5211	FALSE	FALSE	FALSE	ebi-a-GCST90000025	10	94436851	0.0019	450243	0.1373	Appendicular lean mass	Appendicular lean mass	Appendicular lean mass || ||	TRUE	igd	NA	NA	NA	NA	NA	NA	NA	94436851	10	0.0118955	31470	1.55121e-08	eqtl-a-ENSG00000141736	ERBB2	TRUE	reported	textfile	2	1	TRUE
rs903506	A	G	A	G	-0.102067	0.0054	0.658916	0.6756	FALSE	FALSE	FALSE	ebi-a-GCST90000025	17	37879762	0.002	450243	0.00714299	Appendicular lean mass	Appendicular lean mass	Appendicular lean mass || ||	TRUE	igd	NA	NA	NA	NA	NA	NA	NA	37879762	17	0.0125251	31268	3.67536e-16	eqtl-a-ENSG00000141736	ERBB2	TRUE	reported	textfile	2	1	TRUE
rs9915323	T	A	T	A	-0.0802842	0.0088	0.699101	0.718	FALSE	TRUE	FALSE	ebi-a-GCST90000025	17	37770481	0.0021	450243	2.96702e-05	Appendicular lean mass	Appendicular lean mass	Appendicular lean mass || ||	TRUE	igd	NA	NA	NA	NA	NA	NA	NA	37770481	17	0.0129591	31340	5.82117e-10	eqtl-a-ENSG00000141736	ERBB2	TRUE	reported	textfile	2	1	TRUE
rs11602954	A	G	A	G	0.119288	4e-04	0.211758	0.2269	FALSE	FALSE	FALSE	ebi-a-GCST90000025	11	202856	0.0022	450243	0.8718	Appendicular lean mass	Appendicular lean mass	Appendicular lean mass || ||	TRUE	igd	NA	NA	NA	NA	NA	NA	NA	202856	11	0.0145332	26110	2.24905e-16	eqtl-a-ENSG00000197122	SRC	TRUE	reported	textfile	2	1	TRUE
rs11908486	T	G	T	G	-0.125593	-0.0019	0.233828	0.2627	FALSE	FALSE	FALSE	ebi-a-GCST90000025	20	35978103	0.0022	450243	0.3887	Appendicular lean mass	Appendicular lean mass	Appendicular lean mass || ||	TRUE	igd	NA	NA	NA	NA	NA	NA	NA	35978103	20	0.0140218	26156	3.33657e-19	eqtl-a-ENSG00000197122	SRC	TRUE	reported	textfile	2	1	TRUE
rs34431906	A	C	A	C	-0.0729517	6e-04	0.338281	0.3495	FALSE	FALSE	FALSE	ebi-a-GCST90000025	20	35500674	0.002	450243	0.7751	Appendicular lean mass	Appendicular lean mass	Appendicular lean mass || ||	TRUE	igd	NA	NA	NA	NA	NA	NA	NA	35500674	20	0.0125647	27070	6.39072e-09	eqtl-a-ENSG00000197122	SRC	TRUE	reported	textfile	2	1	TRUE
rs3733018	C	A	C	A	0.0908678	-0.0075	0.64143	0.6367	FALSE	FALSE	FALSE	ebi-a-GCST90000025	3	187456594	0.002	450243	0.000132501	Appendicular lean mass	Appendicular lean mass	Appendicular lean mass || ||	TRUE	igd	NA	NA	NA	NA	NA	NA	NA	187456594	3	0.0123867	31355	2.2009e-13	eqtl-a-ENSG00000197122	SRC	TRUE	reported	textfile	2	1	TRUE
rs117050823	G	A	G	A	-0.289874	0.0174	0.0259591	0.0278	FALSE	FALSE	FALSE	ebi-a-GCST90000025	11	116782202	0.0058	450243	0.002943	Appendicular lean mass	Appendicular lean mass	Appendicular lean mass || ||	TRUE	igd	NA	NA	NA	NA	NA	NA	NA	116782202	11	0.0373496	28398	8.41395e-15	eqtl-a-ENSG00000186318	BACE1	TRUE	reported	textfile	2	1	TRUE
rs17519079	A	G	A	G	-0.162973	-0.0056	0.0635011	0.0646	FALSE	FALSE	FALSE	ebi-a-GCST90000025	11	116629153	0.0038	450243	0.1429	Appendicular lean mass	Appendicular lean mass	Appendicular lean mass || ||	TRUE	igd	NA	NA	NA	NA	NA	NA	NA	116629153	11	0.0243676	30333	2.25944e-11	eqtl-a-ENSG00000186318	BACE1	TRUE	reported	textfile	2	1	TRUE
rs3891896	G	T	G	T	-0.306302	0.0036	0.201519	0.1985	FALSE	FALSE	FALSE	ebi-a-GCST90000025	11	117291936	0.0024	450243	0.1383	Appendicular lean mass	Appendicular lean mass	Appendicular lean mass || ||	TRUE	igd	NA	NA	NA	NA	NA	NA	NA	117291936	11	0.0146116	30603	1.42791e-97	eqtl-a-ENSG00000186318	BACE1	TRUE	reported	textfile	2	1	TRUE
rs4310650	C	T	C	T	0.213193	-0.0166	0.952003	0.9706	FALSE	FALSE	FALSE	ebi-a-GCST90000025	11	116998879	0.0057	450243	0.00350703	Appendicular lean mass	Appendicular lean mass	Appendicular lean mass || ||	TRUE	igd	NA	NA	NA	NA	NA	NA	NA	116998879	11	0.0277852	25133	1.68035e-14	eqtl-a-ENSG00000186318	BACE1	TRUE	reported	textfile	2	1	TRUE
rs477036	C	T	C	T	0.306882	-0.0052	0.456819	0.4585	FALSE	FALSE	FALSE	ebi-a-GCST90000025	11	117183914	0.0019	450243	0.00665396	Appendicular lean mass	Appendicular lean mass	Appendicular lean mass || ||	TRUE	igd	NA	NA	NA	NA	NA	NA	NA	117183914	11	0.0116656	31470	1.61065e-152	eqtl-a-ENSG00000186318	BACE1	TRUE	reported	textfile	2	1	TRUE
rs73008513	G	A	G	A	-0.221922	-0.015	0.0439335	0.047	FALSE	FALSE	FALSE	ebi-a-GCST90000025	11	117004112	0.0045	450243	0.000847501	Appendicular lean mass	Appendicular lean mass	Appendicular lean mass || ||	TRUE	igd	NA	NA	NA	NA	NA	NA	NA	117004112	11	0.0289803	30650	1.89147e-14	eqtl-a-ENSG00000186318	BACE1	TRUE	reported	textfile	2	1	TRUE
rs73023041	A	G	A	G	-0.213222	-0.0135	0.0424424	0.0458	FALSE	FALSE	FALSE	ebi-a-GCST90000025	11	116741840	0.0045	450243	0.00284997	Appendicular lean mass	Appendicular lean mass	Appendicular lean mass || ||	TRUE	igd	NA	NA	NA	NA	NA	NA	NA	116741840	11	0.0294685	28870	4.62807e-13	eqtl-a-ENSG00000186318	BACE1	TRUE	reported	textfile	2	1	TRUE
rs74949440	T	C	T	C	-0.213691	-6e-04	0.0261513	0.0309	FALSE	FALSE	FALSE	ebi-a-GCST90000025	11	117070361	0.0056	450243	0.9207	Appendicular lean mass	Appendicular lean mass	Appendicular lean mass || ||	TRUE	igd	NA	NA	NA	NA	NA	NA	NA	117070361	11	0.0372517	28856	9.67097e-09	eqtl-a-ENSG00000186318	BACE1	TRUE	reported	textfile	2	1	TRUE
rs79118964	T	C	T	C	0.232345	-0.0069	0.0213472	0.0173	FALSE	FALSE	FALSE	ebi-a-GCST90000025	11	117033808	0.0072	450243	0.3438	Appendicular lean mass	Appendicular lean mass	Appendicular lean mass || ||	TRUE	igd	NA	NA	NA	NA	NA	NA	NA	117033808	11	0.041131	26928	1.6157e-08	eqtl-a-ENSG00000186318	BACE1	TRUE	reported	textfile	2	1	TRUE
rs79357714	G	A	G	A	-0.208788	-0.0142	0.0442723	0.0458	FALSE	FALSE	FALSE	ebi-a-GCST90000025	11	116902639	0.0045	450243	0.001837	Appendicular lean mass	Appendicular lean mass	Appendicular lean mass || ||	TRUE	igd	NA	NA	NA	NA	NA	NA	NA	116902639	11	0.0288808	29199	4.85177e-13	eqtl-a-ENSG00000186318	BACE1	TRUE	reported	textfile	2	1	TRUE
rs112317935	C	T	C	T	-0.125457	0.0071	0.142024	0.1769	FALSE	FALSE	FALSE	ebi-a-GCST90000025	8	42420398	0.0025	450243	0.004782	Appendicular lean mass	Appendicular lean mass	Appendicular lean mass || ||	TRUE	igd	NA	NA	NA	NA	NA	NA	NA	42420398	8	0.0170173	25866	1.67571e-13	eqtl-a-ENSG00000104365	IKBKB	TRUE	reported	textfile	2	1	TRUE
rs117922533	A	G	A	G	-0.171788	0.0042	0.0410911	0.0347	FALSE	FALSE	FALSE	ebi-a-GCST90000025	8	42293329	0.0054	450243	0.4283	Appendicular lean mass	Appendicular lean mass	Appendicular lean mass || ||	TRUE	igd	NA	NA	NA	NA	NA	NA	NA	42293329	8	0.0299486	25088	9.68233e-09	eqtl-a-ENSG00000104365	IKBKB	TRUE	reported	textfile	2	1	TRUE
rs11993075	G	T	G	T	0.19146	0.0168	0.0341649	0.0186	FALSE	FALSE	FALSE	ebi-a-GCST90000025	8	42287276	0.0075	450243	0.0250398	Appendicular lean mass	Appendicular lean mass	Appendicular lean mass || ||	TRUE	igd	NA	NA	NA	NA	NA	NA	NA	42287276	8	0.0327248	26080	4.90388e-09	eqtl-a-ENSG00000104365	IKBKB	TRUE	reported	textfile	2	1	TRUE
rs13251201	C	T	C	T	-0.26522	-0.0015	0.0808279	0.0864	FALSE	FALSE	FALSE	ebi-a-GCST90000025	8	42308810	0.0034	450243	0.6574	Appendicular lean mass	Appendicular lean mass	Appendicular lean mass || ||	TRUE	igd	NA	NA	NA	NA	NA	NA	NA	42308810	8	0.0217212	28783	2.73527e-34	eqtl-a-ENSG00000104365	IKBKB	TRUE	reported	textfile	2	1	TRUE
rs13278372	C	A	C	A	-0.269184	-4e-04	0.870179	0.8817	FALSE	FALSE	FALSE	ebi-a-GCST90000025	8	42182241	0.0029	450243	0.8959	Appendicular lean mass	Appendicular lean mass	Appendicular lean mass || ||	TRUE	igd	NA	NA	NA	NA	NA	NA	NA	42182241	8	0.0175624	31144	5.03153e-53	eqtl-a-ENSG00000104365	IKBKB	TRUE	reported	textfile	2	1	TRUE
rs16890901	C	T	C	T	-0.194371	0.0102	0.0329439	0.033	FALSE	FALSE	FALSE	ebi-a-GCST90000025	8	41724724	0.0054	450243	0.0582505	Appendicular lean mass	Appendicular lean mass	Appendicular lean mass || ||	TRUE	igd	NA	NA	NA	NA	NA	NA	NA	41724724	8	0.0333049	31140	5.34048e-09	eqtl-a-ENSG00000104365	IKBKB	TRUE	reported	textfile	2	1	TRUE
rs188925325	T	C	T	C	0.218198	-0.0071	0.0246867	0.0137	FALSE	FALSE	FALSE	ebi-a-GCST90000025	8	42741360	0.0082	450243	0.3877	Appendicular lean mass	Appendicular lean mass	Appendicular lean mass || ||	TRUE	igd	NA	NA	NA	NA	NA	NA	NA	42741360	8	0.0383127	24863	1.2337e-08	eqtl-a-ENSG00000104365	IKBKB	TRUE	reported	textfile	2	1	TRUE
rs74626069	T	C	T	C	0.194488	0.0019	0.0579587	0.0604	FALSE	FALSE	FALSE	ebi-a-GCST90000025	8	42080942	0.004	450243	0.6385	Appendicular lean mass	Appendicular lean mass	Appendicular lean mass || ||	TRUE	igd	NA	NA	NA	NA	NA	NA	NA	42080942	8	0.0254186	31528	1.98793e-14	eqtl-a-ENSG00000104365	IKBKB	TRUE	reported	textfile	2	1	TRUE
rs77448497	C	T	C	T	-0.302532	0.0023	0.0586683	0.0563	FALSE	FALSE	FALSE	ebi-a-GCST90000025	8	41975019	0.0041	450243	0.5756	Appendicular lean mass	Appendicular lean mass	Appendicular lean mass || ||	TRUE	igd	NA	NA	NA	NA	NA	NA	NA	41975019	8	0.0251979	29094	3.28852e-33	eqtl-a-ENSG00000104365	IKBKB	TRUE	reported	textfile	2	1	TRUE
rs7839964	A	G	A	G	0.138645	-0.009	0.0656589	0.047	FALSE	FALSE	FALSE	ebi-a-GCST90000025	8	42606908	0.0045	450243	0.0447003	Appendicular lean mass	Appendicular lean mass	Appendicular lean mass || ||	TRUE	igd	NA	NA	NA	NA	NA	NA	NA	42606908	8	0.0240012	31528	7.63168e-09	eqtl-a-ENSG00000104365	IKBKB	TRUE	reported	textfile	2	1	TRUE
rs10821456	T	C	T	C	0.163539	-0.002	0.197127	0.1991	FALSE	FALSE	FALSE	ebi-a-GCST90000025	9	93208617	0.0024	450243	0.3945	Appendicular lean mass	Appendicular lean mass	Appendicular lean mass || ||	TRUE	igd	NA	NA	NA	NA	NA	NA	NA	93208617	9	0.0148971	31141	4.88652e-28	eqtl-a-ENSG00000165025	SYK	TRUE	reported	textfile	2	1	TRUE
rs10992452	C	A	C	A	0.198609	4e-04	0.061483	0.0628	FALSE	FALSE	FALSE	ebi-a-GCST90000025	9	92963339	0.0039	450243	0.9252	Appendicular lean mass	Appendicular lean mass	Appendicular lean mass || ||	TRUE	igd	NA	NA	NA	NA	NA	NA	NA	92963339	9	0.0247204	31470	9.43409e-16	eqtl-a-ENSG00000165025	SYK	TRUE	reported	textfile	2	1	TRUE
rs10993678	A	G	A	G	0.476846	-0.004	0.2795	0.2774	FALSE	FALSE	FALSE	ebi-a-GCST90000025	9	93522695	0.0021	450243	0.0627105	Appendicular lean mass	Appendicular lean mass	Appendicular lean mass || ||	TRUE	igd	NA	NA	NA	NA	NA	NA	NA	93522695	9	0.012641	31344	1e-200	eqtl-a-ENSG00000165025	SYK	TRUE	reported	textfile	2	1	TRUE
rs112858117	A	G	A	G	-0.412382	0.0064	0.0162732	0.0148	FALSE	FALSE	FALSE	ebi-a-GCST90000025	9	93558600	0.0079	450243	0.4196	Appendicular lean mass	Appendicular lean mass	Appendicular lean mass || ||	TRUE	igd	NA	NA	NA	NA	NA	NA	NA	93558600	9	0.0469122	23327	1.48765e-18	eqtl-a-ENSG00000165025	SYK	TRUE	reported	textfile	2	1	TRUE
rs117094759	A	G	A	G	-0.21327	0.0018	0.0409064	0.0366	FALSE	FALSE	FALSE	ebi-a-GCST90000025	9	93807508	0.0051	450243	0.718899	Appendicular lean mass	Appendicular lean mass	Appendicular lean mass || ||	TRUE	igd	NA	NA	NA	NA	NA	NA	NA	93807508	9	0.0299945	28097	1.15718e-12	eqtl-a-ENSG00000165025	SYK	TRUE	reported	textfile	2	1	TRUE
rs117535964	A	G	A	G	-0.241577	0.0072	0.0355881	0.0372	FALSE	FALSE	FALSE	ebi-a-GCST90000025	9	93389873	0.005	450243	0.1468	Appendicular lean mass	Appendicular lean mass	Appendicular lean mass || ||	TRUE	igd	NA	NA	NA	NA	NA	NA	NA	93389873	9	0.0320619	30333	4.89103e-14	eqtl-a-ENSG00000165025	SYK	TRUE	reported	textfile	2	1	TRUE
rs12378398	C	T	C	T	-0.163055	-1e-04	0.179304	0.185	FALSE	FALSE	FALSE	ebi-a-GCST90000025	9	93323391	0.0025	450243	0.9743	Appendicular lean mass	Appendicular lean mass	Appendicular lean mass || ||	TRUE	igd	NA	NA	NA	NA	NA	NA	NA	93323391	9	0.0154544	30803	5.03617e-26	eqtl-a-ENSG00000165025	SYK	TRUE	reported	textfile	2	1	TRUE
rs149110519	T	C	T	C	0.226664	-0.0099	0.0526158	0.0356	FALSE	FALSE	FALSE	ebi-a-GCST90000025	6	144385777	0.0051	450243	0.0522697	Appendicular lean mass	Appendicular lean mass	Appendicular lean mass || ||	TRUE	igd	NA	NA	NA	NA	NA	NA	NA	144385777	6	0.0265894	25521	1.53603e-17	eqtl-a-ENSG00000165025	SYK	TRUE	reported	textfile	2	1	TRUE
rs158685	A	G	A	G	-0.395638	0.0032	0.303156	0.3215	FALSE	FALSE	FALSE	ebi-a-GCST90000025	9	93659248	0.0021	450243	0.1272	Appendicular lean mass	Appendicular lean mass	Appendicular lean mass || ||	TRUE	igd	NA	NA	NA	NA	NA	NA	NA	93659248	9	0.0125137	29863	1e-200	eqtl-a-ENSG00000165025	SYK	TRUE	reported	textfile	2	1	TRUE
rs1854923	G	A	G	A	-0.0687485	-0.004	0.354748	0.3775	FALSE	FALSE	FALSE	ebi-a-GCST90000025	9	92943286	0.002	450243	0.0387498	Appendicular lean mass	Appendicular lean mass	Appendicular lean mass || ||	TRUE	igd	NA	NA	NA	NA	NA	NA	NA	92943286	9	0.0124265	31470	3.15522e-08	eqtl-a-ENSG00000165025	SYK	TRUE	reported	textfile	2	1	TRUE
rs290230	G	A	G	A	-0.250016	-0.0012	0.273284	0.2719	FALSE	FALSE	FALSE	ebi-a-GCST90000025	9	93633663	0.0021	450243	0.5736	Appendicular lean mass	Appendicular lean mass	Appendicular lean mass || ||	TRUE	igd	NA	NA	NA	NA	NA	NA	NA	93633663	9	0.0131885	31467	3.85123e-80	eqtl-a-ENSG00000165025	SYK	TRUE	reported	textfile	2	1	TRUE
rs296702	G	C	G	C	0.115804	-0.0029	0.401374	0.4079	FALSE	TRUE	FALSE	ebi-a-GCST90000025	9	93760944	0.0019	450243	0.1297	Appendicular lean mass	Appendicular lean mass	Appendicular lean mass || ||	TRUE	igd	NA	NA	NA	NA	NA	NA	NA	93760944	9	0.0121029	31355	1.08768e-21	eqtl-a-ENSG00000165025	SYK	TRUE	reported	textfile	2	1	TRUE
rs553405	T	C	T	C	0.198923	-0.0032	0.954002	0.9578	FALSE	FALSE	FALSE	ebi-a-GCST90000025	9	93384978	0.0047	450243	0.4966	Appendicular lean mass	Appendicular lean mass	Appendicular lean mass || ||	TRUE	igd	NA	NA	NA	NA	NA	NA	NA	93384978	9	0.0283624	30851	2.31953e-12	eqtl-a-ENSG00000165025	SYK	TRUE	reported	textfile	2	1	TRUE
rs73507550	G	T	G	T	0.160912	-0.0039	0.0487429	0.0482	FALSE	FALSE	FALSE	ebi-a-GCST90000025	9	93864542	0.0044	450243	0.3795	Appendicular lean mass	Appendicular lean mass	Appendicular lean mass || ||	TRUE	igd	NA	NA	NA	NA	NA	NA	NA	93864542	9	0.0276069	30198	5.58933e-09	eqtl-a-ENSG00000165025	SYK	TRUE	reported	textfile	2	1	TRUE
rs76375063	A	G	A	G	0.138233	-5e-04	0.0905457	0.087	FALSE	FALSE	FALSE	ebi-a-GCST90000025	9	93102668	0.0034	450243	0.8735	Appendicular lean mass	Appendicular lean mass	Appendicular lean mass || ||	TRUE	igd	NA	NA	NA	NA	NA	NA	NA	93102668	9	0.0207079	28374	2.46547e-11	eqtl-a-ENSG00000165025	SYK	TRUE	reported	textfile	2	1	TRUE
rs77800109	G	A	G	A	-0.195188	0.0059	0.0369421	0.0425	FALSE	FALSE	FALSE	ebi-a-GCST90000025	9	94007624	0.0047	450243	0.2114	Appendicular lean mass	Appendicular lean mass	Appendicular lean mass || ||	TRUE	igd	NA	NA	NA	NA	NA	NA	NA	94007624	9	0.0315114	24175	5.85814e-10	eqtl-a-ENSG00000165025	SYK	TRUE	reported	textfile	2	1	TRUE
rs979464	A	G	A	G	-0.151388	0.0022	0.113451	0.1028	FALSE	FALSE	FALSE	ebi-a-GCST90000025	9	93103388	0.0032	450243	0.4853	Appendicular lean mass	Appendicular lean mass	Appendicular lean mass || ||	TRUE	igd	NA	NA	NA	NA	NA	NA	NA	93103388	9	0.0187234	31141	6.18586e-16	eqtl-a-ENSG00000165025	SYK	TRUE	reported	textfile	2	1	TRUE
rs117212126	T	G	T	G	-0.28702	-0.0105	0.0227942	0.0268	FALSE	FALSE	FALSE	ebi-a-GCST90000025	15	99240935	0.0059	450243	0.0767202	Appendicular lean mass	Appendicular lean mass	Appendicular lean mass || ||	TRUE	igd	NA	NA	NA	NA	NA	NA	NA	99240935	15	0.0398053	20515	5.57057e-13	eqtl-a-ENSG00000140443	IGF1R	TRUE	reported	textfile	2	1	TRUE
rs149007767	T	C	T	C	0.122686	8e-04	0.149708	0.1622	FALSE	FALSE	FALSE	ebi-a-GCST90000025	7	50370254	0.0027	450243	0.749799	Appendicular lean mass	Appendicular lean mass	Appendicular lean mass || ||	TRUE	igd	NA	NA	NA	NA	NA	NA	NA	50370254	7	0.0166496	29863	1.72425e-13	eqtl-a-ENSG00000140443	IGF1R	TRUE	reported	textfile	2	1	TRUE
rs1531070	A	G	A	G	-0.0729884	-0.0051	0.413713	0.4062	FALSE	FALSE	FALSE	ebi-a-GCST90000025	4	140795327	0.0019	450243	0.00872208	Appendicular lean mass	Appendicular lean mass	Appendicular lean mass || ||	TRUE	igd	NA	NA	NA	NA	NA	NA	NA	140795327	4	0.0120692	31470	1.47021e-09	eqtl-a-ENSG00000140443	IGF1R	TRUE	reported	textfile	2	1	TRUE
rs16895831	T	C	T	C	0.0965187	-0.0029	0.209742	0.2023	FALSE	FALSE	FALSE	ebi-a-GCST90000025	6	42515791	0.0024	450243	0.217	Appendicular lean mass	Appendicular lean mass	Appendicular lean mass || ||	TRUE	igd	NA	NA	NA	NA	NA	NA	NA	42515791	6	0.0145964	27609	3.78181e-11	eqtl-a-ENSG00000140443	IGF1R	TRUE	reported	textfile	2	1	TRUE
rs2259707	T	C	T	C	-0.0950256	-0.0118	0.751646	0.7303	FALSE	FALSE	FALSE	ebi-a-GCST90000025	15	99573959	0.0021	450243	4.27199e-08	Appendicular lean mass	Appendicular lean mass	Appendicular lean mass || ||	TRUE	igd	NA	NA	NA	NA	NA	NA	NA	99573959	15	0.0137521	26061	4.85289e-12	eqtl-a-ENSG00000140443	IGF1R	TRUE	reported	textfile	2	1	TRUE
rs2654980	T	C	T	C	-0.269712	-0.0043	0.231425	0.2474	FALSE	FALSE	FALSE	ebi-a-GCST90000025	15	99504843	0.0022	450243	0.0521495	Appendicular lean mass	Appendicular lean mass	Appendicular lean mass || ||	TRUE	igd	NA	NA	NA	NA	NA	NA	NA	99504843	15	0.0139284	26395	1.54739e-83	eqtl-a-ENSG00000140443	IGF1R	TRUE	reported	textfile	2	1	TRUE
rs56388170	T	G	T	G	-0.0803087	-0.0079	0.289189	0.2925	FALSE	FALSE	FALSE	ebi-a-GCST90000025	7	28724374	0.0021	450243	0.000168799	Appendicular lean mass	Appendicular lean mass	Appendicular lean mass || ||	TRUE	igd	NA	NA	NA	NA	NA	NA	NA	28724374	7	0.0131099	31141	9.02298e-10	eqtl-a-ENSG00000140443	IGF1R	TRUE	reported	textfile	2	1	TRUE
rs6893300	A	C	A	C	-0.0828699	0.0071	0.297362	0.3071	FALSE	FALSE	FALSE	ebi-a-GCST90000025	5	179135815	0.002	450243	0.000489001	Appendicular lean mass	Appendicular lean mass	Appendicular lean mass || ||	TRUE	igd	NA	NA	NA	NA	NA	NA	NA	179135815	5	0.0130021	31470	1.844e-10	eqtl-a-ENSG00000140443	IGF1R	TRUE	reported	textfile	2	1	TRUE
rs7170290	T	C	T	C	0.306684	-0.0467	0.0520017	0.049	FALSE	FALSE	FALSE	ebi-a-GCST90000025	15	99236832	0.0044	450243	2.24905e-26	Appendicular lean mass	Appendicular lean mass	Appendicular lean mass || ||	TRUE	igd	NA	NA	NA	NA	NA	NA	NA	99236832	15	0.0266814	26064	1.41091e-30	eqtl-a-ENSG00000140443	IGF1R	TRUE	reported	textfile	2	1	TRUE
rs73467602	A	G	A	G	0.0910321	-0.0097	0.214884	0.1987	FALSE	FALSE	FALSE	ebi-a-GCST90000025	15	99088649	0.0024	450243	5.06198e-05	Appendicular lean mass	Appendicular lean mass	Appendicular lean mass || ||	TRUE	igd	NA	NA	NA	NA	NA	NA	NA	99088649	15	0.01447	25942	3.15428e-10	eqtl-a-ENSG00000140443	IGF1R	TRUE	reported	textfile	2	1	TRUE
rs8030950	A	C	A	C	0.125983	0.0125	0.275239	0.2706	FALSE	FALSE	FALSE	ebi-a-GCST90000025	15	99404021	0.0021	450243	4.67897e-09	Appendicular lean mass	Appendicular lean mass	Appendicular lean mass || ||	TRUE	igd	NA	NA	NA	NA	NA	NA	NA	99404021	15	0.0132835	26392	2.44231e-21	eqtl-a-ENSG00000140443	IGF1R	TRUE	reported	textfile	2	1	TRUE
rs9480866	T	C	T	C	0.101079	-0.0244	0.160953	0.157	FALSE	FALSE	FALSE	ebi-a-GCST90000025	6	108962642	0.0026	450243	4.48436e-21	Appendicular lean mass	Appendicular lean mass	Appendicular lean mass || ||	TRUE	igd	NA	NA	NA	NA	NA	NA	NA	108962642	6	0.0161734	31470	4.1151e-10	eqtl-a-ENSG00000140443	IGF1R	TRUE	reported	textfile	2	1	TRUE
rs13271375	G	A	G	A	0.107951	0.0062	0.443847	0.4612	FALSE	FALSE	FALSE	ebi-a-GCST90000025	8	95853907	0.0019	450243	0.00104501	Appendicular lean mass	Appendicular lean mass	Appendicular lean mass || ||	TRUE	igd	NA	NA	NA	NA	NA	NA	NA	95853907	8	0.0119448	31681	1.60435e-19	eqtl-a-ENSG00000175305	CCNE2	TRUE	reported	textfile	2	1	TRUE
rs2515226	A	G	A	G	-0.112841	-0.0037	0.416626	0.4009	FALSE	FALSE	FALSE	ebi-a-GCST90000025	8	95965743	0.0019	450243	0.0580497	Appendicular lean mass	Appendicular lean mass	Appendicular lean mass || ||	TRUE	igd	NA	NA	NA	NA	NA	NA	NA	95965743	8	0.0120351	31684	6.85173e-21	eqtl-a-ENSG00000175305	CCNE2	TRUE	reported	textfile	2	1	TRUE
rs9297952	A	G	A	G	0.0936427	-0.0022	0.301487	0.2967	FALSE	FALSE	FALSE	ebi-a-GCST90000025	8	96065878	0.0021	450243	0.2882	Appendicular lean mass	Appendicular lean mass	Appendicular lean mass || ||	TRUE	igd	NA	NA	NA	NA	NA	NA	NA	96065878	8	0.0129455	30902	4.70327e-13	eqtl-a-ENSG00000175305	CCNE2	TRUE	reported	textfile	2	1	TRUE
rs11231726	T	C	T	C	0.12917	0.0038	0.152743	0.1733	FALSE	FALSE	FALSE	ebi-a-GCST90000025	11	63987339	0.0025	450243	0.1286	Appendicular lean mass	Appendicular lean mass	Appendicular lean mass || ||	TRUE	igd	NA	NA	NA	NA	NA	NA	NA	63987339	11	0.0165089	31564	5.10858e-15	eqtl-a-ENSG00000002330	BAD	TRUE	reported	textfile	2	1	TRUE
rs641168	G	C	G	C	-0.106371	-0.0042	0.816518	0.8098	FALSE	TRUE	FALSE	ebi-a-GCST90000025	11	64146289	0.0024	450243	0.0783195	Appendicular lean mass	Appendicular lean mass	Appendicular lean mass || ||	TRUE	igd	NA	NA	NA	NA	NA	NA	NA	64146289	11	0.0153507	31568	4.23253e-12	eqtl-a-ENSG00000002330	BAD	TRUE	reported	textfile	2	1	TRUE
rs947939	T	C	T	C	0.135846	0.0041	0.150381	0.1694	FALSE	FALSE	FALSE	ebi-a-GCST90000025	11	63885287	0.0025	450243	0.1008	Appendicular lean mass	Appendicular lean mass	Appendicular lean mass || ||	TRUE	igd	NA	NA	NA	NA	NA	NA	NA	63885287	11	0.0166115	31684	2.89534e-16	eqtl-a-ENSG00000002330	BAD	TRUE	reported	textfile	2	1	TRUE
rs113489292	T	G	T	G	0.398898	0.003	0.0199694	0.0278	FALSE	FALSE	FALSE	ebi-a-GCST90000025	17	41995352	0.0058	450243	0.6026	Appendicular lean mass	Appendicular lean mass	Appendicular lean mass || ||	TRUE	igd	NA	NA	NA	NA	NA	NA	NA	41995352	17	0.0424116	27985	5.19278e-21	eqtl-a-ENSG00000108861	DUSP3	TRUE	reported	textfile	2	1	TRUE
rs117309334	T	C	T	C	0.229931	0.0056	0.0240372	0.0266	FALSE	FALSE	FALSE	ebi-a-GCST90000025	17	41284619	0.006	450243	0.3474	Appendicular lean mass	Appendicular lean mass	Appendicular lean mass || ||	TRUE	igd	NA	NA	NA	NA	NA	NA	NA	41284619	17	0.0388103	24524	3.13437e-09	eqtl-a-ENSG00000108861	DUSP3	TRUE	reported	textfile	2	1	TRUE
rs117519930	T	C	T	C	0.261866	0.0103	0.0231691	0.0328	FALSE	FALSE	FALSE	ebi-a-GCST90000025	17	42170871	0.0054	450243	0.0533605	Appendicular lean mass	Appendicular lean mass	Appendicular lean mass || ||	TRUE	igd	NA	NA	NA	NA	NA	NA	NA	42170871	17	0.0395007	25857	3.3752e-11	eqtl-a-ENSG00000108861	DUSP3	TRUE	reported	textfile	2	1	TRUE
rs1230398	A	C	A	C	-0.772874	0.0141	0.922279	0.9237	FALSE	FALSE	FALSE	ebi-a-GCST90000025	17	41845235	0.0036	450243	7.84206e-05	Appendicular lean mass	Appendicular lean mass	Appendicular lean mass || ||	TRUE	igd	NA	NA	NA	NA	NA	NA	NA	41845235	17	0.0212571	31683	1e-200	eqtl-a-ENSG00000108861	DUSP3	TRUE	reported	textfile	2	1	TRUE
rs143417809	T	G	T	G	0.239671	0.0056	0.0242429	0.0262	FALSE	FALSE	FALSE	ebi-a-GCST90000025	17	41412352	0.0061	450243	0.3621	Appendicular lean mass	Appendicular lean mass	Appendicular lean mass || ||	TRUE	igd	NA	NA	NA	NA	NA	NA	NA	41412352	17	0.0386448	24524	5.58213e-10	eqtl-a-ENSG00000108861	DUSP3	TRUE	reported	textfile	2	1	TRUE
rs145705677	A	T	A	T	0.300211	-0.022	0.025077	0.029	FALSE	TRUE	FALSE	ebi-a-GCST90000025	17	42305635	0.0057	450243	9.78904e-05	Appendicular lean mass	Appendicular lean mass	Appendicular lean mass || ||	TRUE	igd	NA	NA	NA	NA	NA	NA	NA	42305635	17	0.0379807	26190	2.6965e-15	eqtl-a-ENSG00000108861	DUSP3	TRUE	reported	textfile	2	1	TRUE
rs145919155	A	G	A	G	0.186702	-0.0022	0.036142	0.0498	FALSE	FALSE	FALSE	ebi-a-GCST90000025	17	42307386	0.0044	450243	0.611299	Appendicular lean mass	Appendicular lean mass	Appendicular lean mass || ||	TRUE	igd	NA	NA	NA	NA	NA	NA	NA	42307386	17	0.0318496	30544	4.5733e-09	eqtl-a-ENSG00000108861	DUSP3	TRUE	reported	textfile	2	1	TRUE
rs150935822	G	A	G	A	0.250698	-0.0144	0.0180793	0.0197	FALSE	FALSE	FALSE	ebi-a-GCST90000025	17	41340498	0.007	450243	0.0385496	Appendicular lean mass	Appendicular lean mass	Appendicular lean mass || ||	TRUE	igd	NA	NA	NA	NA	NA	NA	NA	41340498	17	0.0446201	21392	1.9273e-08	eqtl-a-ENSG00000108861	DUSP3	TRUE	reported	textfile	2	1	TRUE
rs1642592	C	A	C	A	0.205483	-0.0069	0.159833	0.1728	FALSE	FALSE	FALSE	ebi-a-GCST90000025	17	41969301	0.0025	450243	0.00577604	Appendicular lean mass	Appendicular lean mass	Appendicular lean mass || ||	TRUE	igd	NA	NA	NA	NA	NA	NA	NA	41969301	17	0.0161492	31684	4.36114e-37	eqtl-a-ENSG00000108861	DUSP3	TRUE	reported	textfile	2	1	TRUE
rs3785807	T	G	T	G	0.126715	-0.0034	0.283075	0.2712	FALSE	FALSE	FALSE	ebi-a-GCST90000025	17	41729608	0.0021	450243	0.1102	Appendicular lean mass	Appendicular lean mass	Appendicular lean mass || ||	TRUE	igd	NA	NA	NA	NA	NA	NA	NA	41729608	17	0.0131685	31681	6.41948e-22	eqtl-a-ENSG00000108861	DUSP3	TRUE	reported	textfile	2	1	TRUE
rs74252773	A	G	A	G	-0.189074	0.0068	0.0752057	0.0674	FALSE	FALSE	FALSE	ebi-a-GCST90000025	17	41819094	0.0038	450243	0.0726407	Appendicular lean mass	Appendicular lean mass	Appendicular lean mass || ||	TRUE	igd	NA	NA	NA	NA	NA	NA	NA	41819094	17	0.022512	31569	4.50298e-17	eqtl-a-ENSG00000108861	DUSP3	TRUE	reported	textfile	2	1	TRUE
rs9910994	T	A	T	A	0.0921066	0.004	0.266676	0.2515	FALSE	TRUE	FALSE	ebi-a-GCST90000025	17	41533830	0.0022	450243	0.0650294	Appendicular lean mass	Appendicular lean mass	Appendicular lean mass || ||	TRUE	igd	NA	NA	NA	NA	NA	NA	NA	41533830	17	0.0134364	31341	7.13181e-12	eqtl-a-ENSG00000108861	DUSP3	TRUE	reported	textfile	2	1	TRUE
rs10780863	C	T	C	T	0.076191	0.004	0.565579	0.5592	FALSE	FALSE	FALSE	ebi-a-GCST90000025	9	90184585	0.0019	450243	0.0349704	Appendicular lean mass	Appendicular lean mass	Appendicular lean mass || ||	TRUE	igd	NA	NA	NA	NA	NA	NA	NA	90184585	9	0.0119901	26395	2.08968e-10	eqtl-a-ENSG00000135047	CTSL	TRUE	reported	textfile	2	1	TRUE
rs112800704	A	C	A	C	-0.366805	-0.0034	0.0570599	0.0596	FALSE	FALSE	FALSE	ebi-a-GCST90000025	9	90404978	0.0041	450243	0.4075	Appendicular lean mass	Appendicular lean mass	Appendicular lean mass || ||	TRUE	igd	NA	NA	NA	NA	NA	NA	NA	90404978	9	0.0254724	23384	5.15941e-47	eqtl-a-ENSG00000135047	CTSL	TRUE	reported	textfile	2	1	TRUE
rs11790279	A	G	A	G	0.197356	0.0037	0.135181	0.1274	FALSE	FALSE	FALSE	ebi-a-GCST90000025	9	90662345	0.0029	450243	0.2007	Appendicular lean mass	Appendicular lean mass	Appendicular lean mass || ||	TRUE	igd	NA	NA	NA	NA	NA	NA	NA	90662345	9	0.0173276	25951	4.71194e-30	eqtl-a-ENSG00000135047	CTSL	TRUE	reported	textfile	2	1	TRUE
rs17053965	C	T	C	T	0.224452	0.0029	0.0590205	0.0405	FALSE	FALSE	FALSE	ebi-a-GCST90000025	9	90831332	0.0048	450243	0.5469	Appendicular lean mass	Appendicular lean mass	Appendicular lean mass || ||	TRUE	igd	NA	NA	NA	NA	NA	NA	NA	90831332	9	0.0251846	26065	5.00265e-19	eqtl-a-ENSG00000135047	CTSL	TRUE	reported	textfile	2	1	TRUE
rs1892548	C	T	C	T	-0.0679695	-3e-04	0.638581	0.6565	FALSE	FALSE	FALSE	ebi-a-GCST90000025	13	41002641	0.002	450243	0.8924	Appendicular lean mass	Appendicular lean mass	Appendicular lean mass || ||	TRUE	igd	NA	NA	NA	NA	NA	NA	NA	41002641	13	0.0123756	26395	3.96963e-08	eqtl-a-ENSG00000135047	CTSL	TRUE	reported	textfile	2	1	TRUE
rs3118847	C	T	C	T	0.437939	0.0077	0.0150985	0.0111	FALSE	FALSE	FALSE	ebi-a-GCST90000025	9	90278632	0.01	450243	0.4442	Appendicular lean mass	Appendicular lean mass	Appendicular lean mass || ||	TRUE	igd	NA	NA	NA	NA	NA	NA	NA	90278632	9	0.0486674	16591	2.29034e-19	eqtl-a-ENSG00000135047	CTSL	TRUE	reported	textfile	2	1	TRUE
rs3118854	T	C	T	C	-0.43656	-0.0029	0.399258	0.3816	FALSE	FALSE	FALSE	ebi-a-GCST90000025	9	90293359	0.002	450243	0.1403	Appendicular lean mass	Appendicular lean mass	Appendicular lean mass || ||	TRUE	igd	NA	NA	NA	NA	NA	NA	NA	90293359	9	0.0115839	25942	1e-200	eqtl-a-ENSG00000135047	CTSL	TRUE	reported	textfile	2	1	TRUE
rs3732378	A	G	A	G	-0.0968427	-0.0015	0.165434	0.1734	FALSE	FALSE	FALSE	ebi-a-GCST90000025	3	39307162	0.0025	450243	0.5498	Appendicular lean mass	Appendicular lean mass	Appendicular lean mass || ||	TRUE	igd	NA	NA	NA	NA	NA	NA	NA	39307162	3	0.015997	26011	1.4129e-09	eqtl-a-ENSG00000135047	CTSL	TRUE	reported	textfile	2	1	TRUE
rs6420260	G	A	G	A	0.141153	-0.0017	0.607633	0.6146	FALSE	FALSE	FALSE	ebi-a-GCST90000025	9	90428537	0.002	450243	0.3933	Appendicular lean mass	Appendicular lean mass	Appendicular lean mass || ||	TRUE	igd	NA	NA	NA	NA	NA	NA	NA	90428537	9	0.0121312	26395	2.71644e-31	eqtl-a-ENSG00000135047	CTSL	TRUE	reported	textfile	2	1	TRUE
rs72749800	G	T	G	T	0.6861	0.0041	0.116809	0.095	FALSE	FALSE	FALSE	ebi-a-GCST90000025	9	90455292	0.0032	450243	0.202	Appendicular lean mass	Appendicular lean mass	Appendicular lean mass || ||	TRUE	igd	NA	NA	NA	NA	NA	NA	NA	90455292	9	0.0176073	26278	1e-200	eqtl-a-ENSG00000135047	CTSL	TRUE	reported	textfile	2	1	TRUE
rs78896864	A	G	A	G	-0.330867	0.0087	0.0180374	0.0177	FALSE	FALSE	FALSE	ebi-a-GCST90000025	9	90678937	0.0072	450243	0.2279	Appendicular lean mass	Appendicular lean mass	Appendicular lean mass || ||	TRUE	igd	NA	NA	NA	NA	NA	NA	NA	90678937	9	0.044634	18802	1.23481e-13	eqtl-a-ENSG00000135047	CTSL	TRUE	reported	textfile	2	1	TRUE
rs8026803	C	T	C	T	-0.117745	-0.0019	0.247924	0.2605	FALSE	FALSE	FALSE	ebi-a-GCST90000025	15	80260014	0.0022	450243	0.3818	Appendicular lean mass	Appendicular lean mass	Appendicular lean mass || ||	TRUE	igd	NA	NA	NA	NA	NA	NA	NA	80260014	15	0.0137477	26395	1.08268e-17	eqtl-a-ENSG00000135047	CTSL	TRUE	reported	textfile	2	1	TRUE
rs113156082	G	T	G	T	-0.162533	0.0129	0.0503535	0.0576	FALSE	FALSE	FALSE	ebi-a-GCST90000025	1	28414244	0.004	450243	0.00138401	Appendicular lean mass	Appendicular lean mass	Appendicular lean mass || ||	TRUE	igd	NA	NA	NA	NA	NA	NA	NA	28414244	1	0.0271831	31240	2.24238e-09	eqtl-a-ENSG00000169403	PTAFR	TRUE	reported	textfile	2	1	TRUE
rs55793580	T	C	T	C	-0.0936088	0.0032	0.169838	0.1569	FALSE	FALSE	FALSE	ebi-a-GCST90000025	9	127009395	0.0026	450243	0.2217	Appendicular lean mass	Appendicular lean mass	Appendicular lean mass || ||	TRUE	igd	NA	NA	NA	NA	NA	NA	NA	127009395	9	0.015831	31569	3.35521e-09	eqtl-a-ENSG00000169403	PTAFR	TRUE	reported	textfile	2	1	TRUE
rs56388170	T	G	T	G	0.0962626	-0.0079	0.289189	0.2925	FALSE	FALSE	FALSE	ebi-a-GCST90000025	7	28724374	0.0021	450243	0.000168799	Appendicular lean mass	Appendicular lean mass	Appendicular lean mass || ||	TRUE	igd	NA	NA	NA	NA	NA	NA	NA	28724374	7	0.0131023	31355	2.02722e-13	eqtl-a-ENSG00000169403	PTAFR	TRUE	reported	textfile	2	1	TRUE
rs6684514	A	G	A	G	0.100052	-0.0041	0.287248	0.2934	FALSE	FALSE	FALSE	ebi-a-GCST90000025	1	156255456	0.002	450243	0.0421502	Appendicular lean mass	Appendicular lean mass	Appendicular lean mass || ||	TRUE	igd	NA	NA	NA	NA	NA	NA	NA	156255456	1	0.0131267	31298	2.5015e-14	eqtl-a-ENSG00000169403	PTAFR	TRUE	reported	textfile	2	1	TRUE
rs78266202	G	T	G	T	-0.164498	0.012	0.0432737	0.0495	FALSE	FALSE	FALSE	ebi-a-GCST90000025	1	28303028	0.0043	450243	0.00563495	Appendicular lean mass	Appendicular lean mass	Appendicular lean mass || ||	TRUE	igd	NA	NA	NA	NA	NA	NA	NA	28303028	1	0.0292181	29836	1.79999e-08	eqtl-a-ENSG00000169403	PTAFR	TRUE	reported	textfile	2	1	TRUE
rs111750074	T	G	T	G	-0.190247	0.0123	0.0445925	0.0419	FALSE	FALSE	FALSE	ebi-a-GCST90000025	3	120230850	0.0049	450243	0.0120401	Appendicular lean mass	Appendicular lean mass	Appendicular lean mass || ||	TRUE	igd	NA	NA	NA	NA	NA	NA	NA	120230850	3	0.0287905	27960	3.89045e-11	eqtl-a-ENSG00000082701	GSK3B	TRUE	reported	textfile	2	1	TRUE
rs114321176	T	C	T	C	0.25841	0.0076	0.0161268	0.0181	FALSE	FALSE	FALSE	ebi-a-GCST90000025	3	119297429	0.0071	450243	0.2846	Appendicular lean mass	Appendicular lean mass	Appendicular lean mass || ||	TRUE	igd	NA	NA	NA	NA	NA	NA	NA	119297429	3	0.0471998	26499	4.385e-08	eqtl-a-ENSG00000082701	GSK3B	TRUE	reported	textfile	2	1	TRUE
rs11915717	T	C	T	C	0.350961	-0.0095	0.206987	0.1698	FALSE	FALSE	FALSE	ebi-a-GCST90000025	3	119707618	0.0025	450243	0.0001486	Appendicular lean mass	Appendicular lean mass	Appendicular lean mass || ||	TRUE	igd	NA	NA	NA	NA	NA	NA	NA	119707618	3	0.0143903	31683	2.25944e-131	eqtl-a-ENSG00000082701	GSK3B	TRUE	reported	textfile	2	1	TRUE
rs12053912	T	A	T	A	0.38324	-0.0085	0.190696	0.1498	FALSE	TRUE	FALSE	ebi-a-GCST90000025	3	119826164	0.0026	450243	0.00136899	Appendicular lean mass	Appendicular lean mass	Appendicular lean mass || ||	TRUE	igd	NA	NA	NA	NA	NA	NA	NA	119826164	3	0.0148028	31557	8.72971e-148	eqtl-a-ENSG00000082701	GSK3B	TRUE	reported	textfile	2	1	TRUE
rs13077863	G	A	G	A	0.0945273	-0.0031	0.153688	0.1611	FALSE	FALSE	FALSE	ebi-a-GCST90000025	3	118903462	0.0027	450243	0.2484	Appendicular lean mass	Appendicular lean mass	Appendicular lean mass || ||	TRUE	igd	NA	NA	NA	NA	NA	NA	NA	118903462	3	0.0164837	30077	9.7744e-09	eqtl-a-ENSG00000082701	GSK3B	TRUE	reported	textfile	2	1	TRUE
rs142852294	G	A	G	A	-0.14605	0.0088	0.0576075	0.0578	FALSE	FALSE	FALSE	ebi-a-GCST90000025	3	120376865	0.0041	450243	0.0313697	Appendicular lean mass	Appendicular lean mass	Appendicular lean mass || ||	TRUE	igd	NA	NA	NA	NA	NA	NA	NA	120376865	3	0.0255144	27980	1.03801e-08	eqtl-a-ENSG00000082701	GSK3B	TRUE	reported	textfile	2	1	TRUE
rs143581696	A	C	A	C	0.313079	-0.0222	0.0257264	0.0285	FALSE	FALSE	FALSE	ebi-a-GCST90000025	3	120410788	0.0058	450243	0.000136	Appendicular lean mass	Appendicular lean mass	Appendicular lean mass || ||	TRUE	igd	NA	NA	NA	NA	NA	NA	NA	120410788	3	0.0375012	27756	6.9199e-17	eqtl-a-ENSG00000082701	GSK3B	TRUE	reported	textfile	2	1	TRUE
rs144939157	T	C	T	C	0.278382	0.0022	0.0162688	0.0165	FALSE	FALSE	FALSE	ebi-a-GCST90000025	3	120270521	0.0076	450243	0.774399	Appendicular lean mass	Appendicular lean mass	Appendicular lean mass || ||	TRUE	igd	NA	NA	NA	NA	NA	NA	NA	120270521	3	0.0469882	26189	3.13437e-09	eqtl-a-ENSG00000082701	GSK3B	TRUE	reported	textfile	2	1	TRUE
rs1617553	A	T	A	T	0.269936	-0.0094	0.321097	0.2892	FALSE	TRUE	FALSE	ebi-a-GCST90000025	3	120106039	0.0021	450243	6.42599e-06	Appendicular lean mass	Appendicular lean mass	Appendicular lean mass || ||	TRUE	igd	NA	NA	NA	NA	NA	NA	NA	120106039	3	0.0125433	31567	1.00693e-102	eqtl-a-ENSG00000082701	GSK3B	TRUE	reported	textfile	2	1	TRUE
rs16829957	A	G	A	G	0.0786612	5e-04	0.324439	0.339	FALSE	FALSE	FALSE	ebi-a-GCST90000025	3	119267302	0.002	450243	0.792	Appendicular lean mass	Appendicular lean mass	Appendicular lean mass || ||	TRUE	igd	NA	NA	NA	NA	NA	NA	NA	119267302	3	0.0126957	31684	5.79896e-10	eqtl-a-ENSG00000082701	GSK3B	TRUE	reported	textfile	2	1	TRUE
rs28748088	C	A	C	A	0.219496	-0.0096	0.100717	0.1233	FALSE	FALSE	FALSE	ebi-a-GCST90000025	3	120267110	0.0029	450243	0.000848809	Appendicular lean mass	Appendicular lean mass	Appendicular lean mass || ||	TRUE	igd	NA	NA	NA	NA	NA	NA	NA	120267110	3	0.0196898	31565	7.35699e-29	eqtl-a-ENSG00000082701	GSK3B	TRUE	reported	textfile	2	1	TRUE
rs34770810	G	T	G	T	0.259723	-0.0178	0.0217271	0.0258	FALSE	FALSE	FALSE	ebi-a-GCST90000025	3	119070263	0.0061	450243	0.00354797	Appendicular lean mass	Appendicular lean mass	Appendicular lean mass || ||	TRUE	igd	NA	NA	NA	NA	NA	NA	NA	119070263	3	0.0407652	28640	1.87551e-10	eqtl-a-ENSG00000082701	GSK3B	TRUE	reported	textfile	2	1	TRUE
rs3732360	T	C	T	C	-0.351698	0.0105	0.708999	0.7467	FALSE	FALSE	FALSE	ebi-a-GCST90000025	3	119536581	0.0022	450243	1.333e-06	Appendicular lean mass	Appendicular lean mass	Appendicular lean mass || ||	TRUE	igd	NA	NA	NA	NA	NA	NA	NA	119536581	3	0.0127643	31599	4.05509e-167	eqtl-a-ENSG00000082701	GSK3B	TRUE	reported	textfile	2	1	TRUE
rs378759	A	G	A	G	0.153963	-3e-04	0.0804051	0.0678	FALSE	FALSE	FALSE	ebi-a-GCST90000025	3	120485709	0.0037	450243	0.9329	Appendicular lean mass	Appendicular lean mass	Appendicular lean mass || ||	TRUE	igd	NA	NA	NA	NA	NA	NA	NA	120485709	3	0.0218495	31684	1.83612e-12	eqtl-a-ENSG00000082701	GSK3B	TRUE	reported	textfile	2	1	TRUE
rs62264533	A	G	A	G	0.355839	-0.0166	0.0406138	0.0432	FALSE	FALSE	FALSE	ebi-a-GCST90000025	3	119315456	0.0046	450243	0.0003408	Appendicular lean mass	Appendicular lean mass	Appendicular lean mass || ||	TRUE	igd	NA	NA	NA	NA	NA	NA	NA	119315456	3	0.0300025	28306	1.90502e-32	eqtl-a-ENSG00000082701	GSK3B	TRUE	reported	textfile	2	1	TRUE
rs6765483	A	T	A	T	-0.443174	0.0104	0.740014	0.7547	FALSE	TRUE	FALSE	ebi-a-GCST90000025	3	119927508	0.0022	450243	1.76498e-06	Appendicular lean mass	Appendicular lean mass	Appendicular lean mass || ||	TRUE	igd	NA	NA	NA	NA	NA	NA	NA	119927508	3	0.0130463	31563	1e-200	eqtl-a-ENSG00000082701	GSK3B	TRUE	reported	textfile	2	1	TRUE
rs73192047	T	C	T	C	-0.231447	0.0062	0.0242634	0.0215	FALSE	FALSE	FALSE	ebi-a-GCST90000025	3	119435892	0.0066	450243	0.3446	Appendicular lean mass	Appendicular lean mass	Appendicular lean mass || ||	TRUE	igd	NA	NA	NA	NA	NA	NA	NA	119435892	3	0.0386324	29103	2.083e-09	eqtl-a-ENSG00000082701	GSK3B	TRUE	reported	textfile	2	1	TRUE
rs10815143	A	G	A	G	0.31584	-7e-04	0.288373	0.2619	FALSE	FALSE	FALSE	ebi-a-GCST90000025	9	5009541	0.0022	450243	0.728799	Appendicular lean mass	Appendicular lean mass	Appendicular lean mass || ||	TRUE	igd	NA	NA	NA	NA	NA	NA	NA	5009541	9	0.0128666	31565	4.63447e-133	eqtl-a-ENSG00000096968	JAK2	TRUE	reported	textfile	2	1	TRUE
rs10975024	T	A	T	A	0.298056	-9e-04	0.290014	0.2678	FALSE	TRUE	FALSE	ebi-a-GCST90000025	9	5246403	0.0021	450243	0.6897	Appendicular lean mass	Appendicular lean mass	Appendicular lean mass || ||	TRUE	igd	NA	NA	NA	NA	NA	NA	NA	5246403	9	0.0128741	31472	1.40605e-118	eqtl-a-ENSG00000096968	JAK2	TRUE	reported	textfile	2	1	TRUE
rs1475105	T	C	T	C	0.148088	0.0033	0.928649	0.9158	FALSE	FALSE	FALSE	ebi-a-GCST90000025	9	5377398	0.0036	450243	0.3563	Appendicular lean mass	Appendicular lean mass	Appendicular lean mass || ||	TRUE	igd	NA	NA	NA	NA	NA	NA	NA	5377398	9	0.023088	27310	1.4156e-10	eqtl-a-ENSG00000096968	JAK2	TRUE	reported	textfile	2	1	TRUE
rs4788084	T	C	T	C	-0.0741029	0.0029	0.419635	0.4165	FALSE	FALSE	FALSE	ebi-a-GCST90000025	16	28539848	0.0019	450243	0.1361	Appendicular lean mass	Appendicular lean mass	Appendicular lean mass || ||	TRUE	igd	NA	NA	NA	NA	NA	NA	NA	28539848	16	0.0120442	31300	7.62237e-10	eqtl-a-ENSG00000096968	JAK2	TRUE	reported	textfile	2	1	TRUE
rs6476941	T	C	T	C	0.294781	8e-04	0.466583	0.4575	FALSE	FALSE	FALSE	ebi-a-GCST90000025	9	5133609	0.0019	450243	0.6673	Appendicular lean mass	Appendicular lean mass	Appendicular lean mass || ||	TRUE	igd	NA	NA	NA	NA	NA	NA	NA	5133609	9	0.0116693	31229	8.57038e-141	eqtl-a-ENSG00000096968	JAK2	TRUE	reported	textfile	2	1	TRUE
rs7035015	C	G	C	G	0.173894	-0.0017	0.329829	0.3288	FALSE	TRUE	FALSE	ebi-a-GCST90000025	9	4942546	0.0021	450243	0.4149	Appendicular lean mass	Appendicular lean mass	Appendicular lean mass || ||	TRUE	igd	NA	NA	NA	NA	NA	NA	NA	4942546	9	0.0125743	30902	1.69903e-43	eqtl-a-ENSG00000096968	JAK2	TRUE	reported	textfile	2	1	TRUE
rs7869831	G	C	G	C	0.0724276	0.0019	0.278798	0.28	FALSE	TRUE	FALSE	ebi-a-GCST90000025	9	5275005	0.0021	450243	0.3673	Appendicular lean mass	Appendicular lean mass	Appendicular lean mass || ||	TRUE	igd	NA	NA	NA	NA	NA	NA	NA	5275005	9	0.0132591	30077	4.69743e-08	eqtl-a-ENSG00000096968	JAK2	TRUE	reported	textfile	2	1	TRUE
rs78745832	T	C	T	C	0.147127	3e-04	0.0853091	0.1008	FALSE	FALSE	FALSE	ebi-a-GCST90000025	9	5458585	0.0032	450243	0.9287	Appendicular lean mass	Appendicular lean mass	Appendicular lean mass || ||	TRUE	igd	NA	NA	NA	NA	NA	NA	NA	5458585	9	0.0212704	31057	4.61318e-12	eqtl-a-ENSG00000096968	JAK2	TRUE	reported	textfile	2	1	TRUE
rs11750528	T	A	T	A	0.251091	0.005	0.201605	0.2078	FALSE	TRUE	FALSE	ebi-a-GCST90000025	5	76675248	0.0023	450243	0.0314797	Appendicular lean mass	Appendicular lean mass	Appendicular lean mass || ||	TRUE	igd	NA	NA	NA	NA	NA	NA	NA	76675248	5	0.0146836	31341	1.48388e-65	eqtl-a-ENSG00000113231	PDE8B	TRUE	reported	textfile	2	1	TRUE
rs1382881	G	T	G	T	-0.144738	-0.0025	0.910249	0.8841	FALSE	FALSE	FALSE	ebi-a-GCST90000025	5	76502933	0.003	450243	0.4066	Appendicular lean mass	Appendicular lean mass	Appendicular lean mass || ||	TRUE	igd	NA	NA	NA	NA	NA	NA	NA	76502933	5	0.0207874	28259	3.34041e-12	eqtl-a-ENSG00000113231	PDE8B	TRUE	reported	textfile	2	1	TRUE
rs163037	A	G	A	G	-0.36464	-0.0101	0.460161	0.4634	FALSE	FALSE	FALSE	ebi-a-GCST90000025	5	76779753	0.0019	450243	8.33201e-08	Appendicular lean mass	Appendicular lean mass	Appendicular lean mass || ||	TRUE	igd	NA	NA	NA	NA	NA	NA	NA	76779753	5	0.0115403	31355	1e-200	eqtl-a-ENSG00000113231	PDE8B	TRUE	reported	textfile	2	1	TRUE
rs251423	A	G	A	G	-0.211988	-0.0035	0.194099	0.2212	FALSE	FALSE	FALSE	ebi-a-GCST90000025	5	76574318	0.0023	450243	0.1262	Appendicular lean mass	Appendicular lean mass	Appendicular lean mass || ||	TRUE	igd	NA	NA	NA	NA	NA	NA	NA	76574318	5	0.0149423	31350	1.09951e-45	eqtl-a-ENSG00000113231	PDE8B	TRUE	reported	textfile	2	1	TRUE
rs4704433	T	C	T	C	-0.345932	-0.0086	0.281228	0.3202	FALSE	FALSE	FALSE	ebi-a-GCST90000025	5	76882385	0.0021	450243	3.071e-05	Appendicular lean mass	Appendicular lean mass	Appendicular lean mass || ||	TRUE	igd	NA	NA	NA	NA	NA	NA	NA	76882385	5	0.0129137	30687	4.45656e-158	eqtl-a-ENSG00000113231	PDE8B	TRUE	reported	textfile	2	1	TRUE
rs8026803	C	T	C	T	-0.102445	-0.0019	0.247924	0.2605	FALSE	FALSE	FALSE	ebi-a-GCST90000025	15	80260014	0.0022	450243	0.3818	Appendicular lean mass	Appendicular lean mass	Appendicular lean mass || ||	TRUE	igd	NA	NA	NA	NA	NA	NA	NA	80260014	15	0.0137563	31470	9.53455e-14	eqtl-a-ENSG00000113231	PDE8B	TRUE	reported	textfile	2	1	TRUE
rs913672	G	T	G	T	0.0809502	0.0092	0.340707	0.3408	FALSE	FALSE	FALSE	ebi-a-GCST90000025	20	48906967	0.002	450243	4.07502e-06	Appendicular lean mass	Appendicular lean mass	Appendicular lean mass || ||	TRUE	igd	NA	NA	NA	NA	NA	NA	NA	48906967	20	0.0125393	31355	1.0779e-10	eqtl-a-ENSG00000113231	PDE8B	TRUE	reported	textfile	2	1	TRUE
rs10873955	G	A	G	A	-0.0875113	0.0033	0.730524	0.7501	FALSE	FALSE	FALSE	ebi-a-GCST90000025	1	78284211	0.0022	450243	0.1324	Appendicular lean mass	Appendicular lean mass	Appendicular lean mass || ||	TRUE	igd	NA	NA	NA	NA	NA	NA	NA	78284211	1	0.013394	31684	6.42096e-11	eqtl-a-ENSG00000122420	PTGFR	TRUE	reported	textfile	2	1	TRUE
rs113706158	A	T	A	T	-0.0930128	0.0112	0.249368	0.2669	FALSE	TRUE	FALSE	ebi-a-GCST90000025	1	79340958	0.0021	450243	1.149e-07	Appendicular lean mass	Appendicular lean mass	Appendicular lean mass || ||	TRUE	igd	NA	NA	NA	NA	NA	NA	NA	79340958	1	0.0137343	31566	1.26648e-11	eqtl-a-ENSG00000122420	PTGFR	TRUE	reported	textfile	2	1	TRUE
rs12021502	A	C	A	C	0.143314	-0.0104	0.076202	0.0651	FALSE	FALSE	FALSE	ebi-a-GCST90000025	1	78168758	0.0038	450243	0.00605299	Appendicular lean mass	Appendicular lean mass	Appendicular lean mass || ||	TRUE	igd	NA	NA	NA	NA	NA	NA	NA	78168758	1	0.0223998	28224	1.57431e-10	eqtl-a-ENSG00000122420	PTGFR	TRUE	reported	textfile	2	1	TRUE
rs12077324	C	T	C	T	-0.248758	0.0078	0.279768	0.2861	FALSE	FALSE	FALSE	ebi-a-GCST90000025	1	79024688	0.0021	450243	0.000182802	Appendicular lean mass	Appendicular lean mass	Appendicular lean mass || ||	TRUE	igd	NA	NA	NA	NA	NA	NA	NA	79024688	1	0.0130926	30337	1.7053e-80	eqtl-a-ENSG00000122420	PTGFR	TRUE	reported	textfile	2	1	TRUE
rs59141469	A	G	A	G	0.169038	-0.0023	0.0387842	0.037	FALSE	FALSE	FALSE	ebi-a-GCST90000025	1	78974955	0.005	450243	0.649999	Appendicular lean mass	Appendicular lean mass	Appendicular lean mass || ||	TRUE	igd	NA	NA	NA	NA	NA	NA	NA	78974955	1	0.0307924	31181	4.03302e-08	eqtl-a-ENSG00000122420	PTGFR	TRUE	reported	textfile	2	1	TRUE
rs6424770	A	G	A	G	0.159949	-3e-04	0.376769	0.3666	FALSE	FALSE	FALSE	ebi-a-GCST90000025	1	78839926	0.002	450243	0.8605	Appendicular lean mass	Appendicular lean mass	Appendicular lean mass || ||	TRUE	igd	NA	NA	NA	NA	NA	NA	NA	78839926	1	0.0122084	31355	3.22404e-39	eqtl-a-ENSG00000122420	PTGFR	TRUE	reported	textfile	2	1	TRUE
rs6667803	G	A	G	A	-0.0942774	0.003	0.733136	0.7643	FALSE	FALSE	FALSE	ebi-a-GCST90000025	1	78012116	0.0022	450243	0.1755	Appendicular lean mass	Appendicular lean mass	Appendicular lean mass || ||	TRUE	igd	NA	NA	NA	NA	NA	NA	NA	78012116	1	0.0134323	31566	2.24078e-12	eqtl-a-ENSG00000122420	PTGFR	TRUE	reported	textfile	2	1	TRUE
rs6679941	C	G	C	G	0.115383	-6e-04	0.225274	0.2177	FALSE	TRUE	FALSE	ebi-a-GCST90000025	1	78738179	0.0023	450243	0.8048	Appendicular lean mass	Appendicular lean mass	Appendicular lean mass || ||	TRUE	igd	NA	NA	NA	NA	NA	NA	NA	78738179	1	0.0142136	31565	4.74679e-16	eqtl-a-ENSG00000122420	PTGFR	TRUE	reported	textfile	2	1	TRUE
rs76038246	G	A	G	A	0.147979	-0.0089	0.0734957	0.067	FALSE	FALSE	FALSE	ebi-a-GCST90000025	1	78512469	0.0039	450243	0.0208901	Appendicular lean mass	Appendicular lean mass	Appendicular lean mass || ||	TRUE	igd	NA	NA	NA	NA	NA	NA	NA	78512469	1	0.0227741	31682	8.16018e-11	eqtl-a-ENSG00000122420	PTGFR	TRUE	reported	textfile	2	1	TRUE
rs111569990	T	C	T	C	0.16963	0.0011	0.143387	0.1437	FALSE	FALSE	FALSE	ebi-a-GCST90000025	22	50673250	0.0027	450243	0.6866	Appendicular lean mass	Appendicular lean mass	Appendicular lean mass || ||	TRUE	igd	NA	NA	NA	NA	NA	NA	NA	50673250	22	0.0169222	25201	1.19564e-23	eqtl-a-ENSG00000198355	PIM3	TRUE	reported	textfile	2	1	TRUE
rs111778408	A	G	A	G	-0.141081	-0.0072	0.100785	0.1091	FALSE	FALSE	FALSE	ebi-a-GCST90000025	14	35572163	0.003	450243	0.0179498	Appendicular lean mass	Appendicular lean mass	Appendicular lean mass || ||	TRUE	igd	NA	NA	NA	NA	NA	NA	NA	35572163	14	0.0197347	25090	8.74178e-13	eqtl-a-ENSG00000198355	PIM3	TRUE	reported	textfile	2	1	TRUE
rs117550993	T	C	T	C	-0.244607	-0.0019	0.0258755	0.0248	FALSE	FALSE	FALSE	ebi-a-GCST90000025	22	49917098	0.0061	450243	0.753999	Appendicular lean mass	Appendicular lean mass	Appendicular lean mass || ||	TRUE	igd	NA	NA	NA	NA	NA	NA	NA	49917098	22	0.0374315	21874	6.36063e-11	eqtl-a-ENSG00000198355	PIM3	TRUE	reported	textfile	2	1	TRUE
rs117684129	A	G	A	G	-0.355999	0.0074	0.0325055	0.028	FALSE	FALSE	FALSE	ebi-a-GCST90000025	22	50123291	0.0059	450243	0.2082	Appendicular lean mass	Appendicular lean mass	Appendicular lean mass || ||	TRUE	igd	NA	NA	NA	NA	NA	NA	NA	50123291	22	0.0334275	23073	1.74381e-26	eqtl-a-ENSG00000198355	PIM3	TRUE	reported	textfile	2	1	TRUE
rs117957229	G	A	G	A	-0.264363	-1e-04	0.0235825	0.0307	FALSE	FALSE	FALSE	ebi-a-GCST90000025	22	50460748	0.0059	450243	0.9842	Appendicular lean mass	Appendicular lean mass	Appendicular lean mass || ||	TRUE	igd	NA	NA	NA	NA	NA	NA	NA	50460748	22	0.039159	13633	1.46622e-11	eqtl-a-ENSG00000198355	PIM3	TRUE	reported	textfile	2	1	TRUE
rs12600856	C	T	C	T	0.117381	0.0019	0.379553	0.3881	FALSE	FALSE	FALSE	ebi-a-GCST90000025	17	38163295	0.0019	450243	0.3382	Appendicular lean mass	Appendicular lean mass	Appendicular lean mass || ||	TRUE	igd	NA	NA	NA	NA	NA	NA	NA	38163295	17	0.0122248	26494	7.85597e-22	eqtl-a-ENSG00000198355	PIM3	TRUE	reported	textfile	2	1	TRUE
rs137845	G	A	G	A	0.417424	-8e-04	0.526976	0.4973	FALSE	FALSE	FALSE	ebi-a-GCST90000025	22	50439430	0.0019	450243	0.665001	Appendicular lean mass	Appendicular lean mass	Appendicular lean mass || ||	TRUE	igd	NA	NA	NA	NA	NA	NA	NA	50439430	22	0.0113913	21352	1e-200	eqtl-a-ENSG00000198355	PIM3	TRUE	reported	textfile	2	1	TRUE
rs138221	T	G	T	G	-0.121118	0.0012	0.516406	0.53	FALSE	FALSE	FALSE	ebi-a-GCST90000025	22	50555299	0.0019	450243	0.5223	Appendicular lean mass	Appendicular lean mass	Appendicular lean mass || ||	TRUE	igd	NA	NA	NA	NA	NA	NA	NA	50555299	22	0.0118662	25539	1.84842e-24	eqtl-a-ENSG00000198355	PIM3	TRUE	reported	textfile	2	1	TRUE
rs139797586	T	C	T	C	0.274371	0.0264	0.0146927	0.0103	FALSE	FALSE	FALSE	ebi-a-GCST90000025	22	50178924	0.0095	450243	0.005243	Appendicular lean mass	Appendicular lean mass	Appendicular lean mass || ||	TRUE	igd	NA	NA	NA	NA	NA	NA	NA	50178924	22	0.0494123	6670	2.81449e-08	eqtl-a-ENSG00000198355	PIM3	TRUE	reported	textfile	2	1	TRUE
rs148994989	T	C	T	C	-0.328882	0.0055	0.0324452	0.0285	FALSE	FALSE	FALSE	ebi-a-GCST90000025	22	50272558	0.0059	450243	0.3546	Appendicular lean mass	Appendicular lean mass	Appendicular lean mass || ||	TRUE	igd	NA	NA	NA	NA	NA	NA	NA	50272558	22	0.0334774	20080	8.85727e-23	eqtl-a-ENSG00000198355	PIM3	TRUE	reported	textfile	2	1	TRUE
rs35381394	A	G	A	G	0.161683	-0.0067	0.0846503	0.1095	FALSE	FALSE	FALSE	ebi-a-GCST90000025	22	50656428	0.0031	450243	0.0284702	Appendicular lean mass	Appendicular lean mass	Appendicular lean mass || ||	TRUE	igd	NA	NA	NA	NA	NA	NA	NA	50656428	22	0.0213381	20502	3.53671e-14	eqtl-a-ENSG00000198355	PIM3	TRUE	reported	textfile	2	1	TRUE
rs5770601	G	A	G	A	0.129314	-0.0029	0.706643	0.7332	FALSE	FALSE	FALSE	ebi-a-GCST90000025	22	50021903	0.0022	450243	0.1748	Appendicular lean mass	Appendicular lean mass	Appendicular lean mass || ||	TRUE	igd	NA	NA	NA	NA	NA	NA	NA	50021903	22	0.0130267	21242	3.18273e-23	eqtl-a-ENSG00000198355	PIM3	TRUE	reported	textfile	2	1	TRUE
rs7511088	C	T	C	T	-0.0969436	0.0012	0.793648	0.8064	FALSE	FALSE	FALSE	ebi-a-GCST90000025	22	50806805	0.0024	450243	0.6296	Appendicular lean mass	Appendicular lean mass	Appendicular lean mass || ||	TRUE	igd	NA	NA	NA	NA	NA	NA	NA	50806805	22	0.0146844	20671	4.06163e-11	eqtl-a-ENSG00000198355	PIM3	TRUE	reported	textfile	2	1	TRUE
rs76225192	A	C	A	C	0.124828	-0.0108	0.0788037	0.0563	FALSE	FALSE	FALSE	ebi-a-GCST90000025	22	50913654	0.0042	450243	0.00927897	Appendicular lean mass	Appendicular lean mass	Appendicular lean mass || ||	TRUE	igd	NA	NA	NA	NA	NA	NA	NA	50913654	22	0.022065	22353	1.53862e-08	eqtl-a-ENSG00000198355	PIM3	TRUE	reported	textfile	2	1	TRUE
rs76707654	T	C	T	C	0.277823	0.0256	0.0173689	0.01	FALSE	FALSE	FALSE	ebi-a-GCST90000025	22	50307315	0.0096	450243	0.00735394	Appendicular lean mass	Appendicular lean mass	Appendicular lean mass || ||	TRUE	igd	NA	NA	NA	NA	NA	NA	NA	50307315	22	0.0454978	10277	1.0203e-09	eqtl-a-ENSG00000198355	PIM3	TRUE	reported	textfile	2	1	TRUE
rs11766581	T	C	T	C	-0.312018	0.0024	0.657509	0.6429	FALSE	FALSE	FALSE	ebi-a-GCST90000025	7	6069983	0.002	450243	0.2211	Appendicular lean mass	Appendicular lean mass	Appendicular lean mass || ||	TRUE	igd	NA	NA	NA	NA	NA	NA	NA	6069983	7	0.012264	31469	8.74984e-143	eqtl-a-ENSG00000086232	EIF2AK1	TRUE	reported	textfile	2	1	TRUE
rs117764546	A	G	A	G	0.273205	0.0109	0.0328363	0.0346	FALSE	FALSE	FALSE	ebi-a-GCST90000025	7	6479411	0.0052	450243	0.03459	Appendicular lean mass	Appendicular lean mass	Appendicular lean mass || ||	TRUE	igd	NA	NA	NA	NA	NA	NA	NA	6479411	7	0.0333185	26925	2.41213e-16	eqtl-a-ENSG00000086232	EIF2AK1	TRUE	reported	textfile	2	1	TRUE
rs118020616	C	A	C	A	0.129291	0.0021	0.0756573	0.0805	FALSE	FALSE	FALSE	ebi-a-GCST90000025	7	5619882	0.0036	450243	0.5526	Appendicular lean mass	Appendicular lean mass	Appendicular lean mass || ||	TRUE	igd	NA	NA	NA	NA	NA	NA	NA	5619882	7	0.0224799	27225	8.86115e-09	eqtl-a-ENSG00000086232	EIF2AK1	TRUE	reported	textfile	2	1	TRUE
rs149601341	A	G	A	G	0.245061	0.0108	0.0335192	0.0367	FALSE	FALSE	FALSE	ebi-a-GCST90000025	7	6592934	0.005	450243	0.03223	Appendicular lean mass	Appendicular lean mass	Appendicular lean mass || ||	TRUE	igd	NA	NA	NA	NA	NA	NA	NA	6592934	7	0.0330031	26923	1.12435e-13	eqtl-a-ENSG00000086232	EIF2AK1	TRUE	reported	textfile	2	1	TRUE
rs17322650	G	A	G	A	-0.292839	0.0042	0.0414895	0.0394	FALSE	FALSE	FALSE	ebi-a-GCST90000025	7	5885326	0.0048	450243	0.3806	Appendicular lean mass	Appendicular lean mass	Appendicular lean mass || ||	TRUE	igd	NA	NA	NA	NA	NA	NA	NA	5885326	7	0.0297434	28144	7.16143e-23	eqtl-a-ENSG00000086232	EIF2AK1	TRUE	reported	textfile	2	1	TRUE
rs2301910	C	A	C	A	-0.239682	0.004	0.682008	0.657	FALSE	FALSE	FALSE	ebi-a-GCST90000025	7	6204999	0.002	450243	0.05118	Appendicular lean mass	Appendicular lean mass	Appendicular lean mass || ||	TRUE	igd	NA	NA	NA	NA	NA	NA	NA	6204999	7	0.0126201	29978	1.98609e-80	eqtl-a-ENSG00000086232	EIF2AK1	TRUE	reported	textfile	2	1	TRUE
rs28498420	A	C	A	C	0.245326	0.0108	0.0329526	0.0357	FALSE	FALSE	FALSE	ebi-a-GCST90000025	7	6728011	0.0051	450243	0.0340596	Appendicular lean mass	Appendicular lean mass	Appendicular lean mass || ||	TRUE	igd	NA	NA	NA	NA	NA	NA	NA	6728011	7	0.0332768	26923	1.67842e-13	eqtl-a-ENSG00000086232	EIF2AK1	TRUE	reported	textfile	2	1	TRUE
rs3750041	T	C	T	C	-0.140473	-0.0046	0.119512	0.1224	FALSE	FALSE	FALSE	ebi-a-GCST90000025	7	6370575	0.0029	450243	0.1082	Appendicular lean mass	Appendicular lean mass	Appendicular lean mass || ||	TRUE	igd	NA	NA	NA	NA	NA	NA	NA	6370575	7	0.0183094	31352	1.68811e-14	eqtl-a-ENSG00000086232	EIF2AK1	TRUE	reported	textfile	2	1	TRUE
rs55690035	A	G	A	G	-0.235373	0.0144	0.0456245	0.0355	FALSE	FALSE	FALSE	ebi-a-GCST90000025	7	5723598	0.0051	450243	0.00504696	Appendicular lean mass	Appendicular lean mass	Appendicular lean mass || ||	TRUE	igd	NA	NA	NA	NA	NA	NA	NA	5723598	7	0.0284535	28927	1.31522e-16	eqtl-a-ENSG00000086232	EIF2AK1	TRUE	reported	textfile	2	1	TRUE
rs592423	C	A	C	A	0.0755067	-0.0116	0.532047	0.5541	FALSE	FALSE	FALSE	ebi-a-GCST90000025	6	139840693	0.0019	450243	8.93799e-10	Appendicular lean mass	Appendicular lean mass	Appendicular lean mass || ||	TRUE	igd	NA	NA	NA	NA	NA	NA	NA	139840693	6	0.0119111	31355	2.30659e-10	eqtl-a-ENSG00000086232	EIF2AK1	TRUE	reported	textfile	2	1	TRUE
rs6459467	A	G	A	G	-0.107244	-0.006	0.440396	0.3828	FALSE	FALSE	FALSE	ebi-a-GCST90000025	6	16288192	0.0019	450243	0.00184799	Appendicular lean mass	Appendicular lean mass	Appendicular lean mass || ||	TRUE	igd	NA	NA	NA	NA	NA	NA	NA	16288192	6	0.011955	31470	2.94374e-19	eqtl-a-ENSG00000086232	EIF2AK1	TRUE	reported	textfile	2	1	TRUE
rs6592965	A	G	A	G	0.124737	0.0012	0.449532	0.4551	FALSE	FALSE	FALSE	ebi-a-GCST90000025	7	50427982	0.0019	450243	0.5246	Appendicular lean mass	Appendicular lean mass	Appendicular lean mass || ||	TRUE	igd	NA	NA	NA	NA	NA	NA	NA	50427982	7	0.0119184	31470	1.24022e-25	eqtl-a-ENSG00000086232	EIF2AK1	TRUE	reported	textfile	2	1	TRUE
rs78395938	G	T	G	T	-0.37712	-0.0094	0.0175633	0.0219	FALSE	FALSE	FALSE	ebi-a-GCST90000025	7	6195187	0.0065	450243	0.1455	Appendicular lean mass	Appendicular lean mass	Appendicular lean mass || ||	TRUE	igd	NA	NA	NA	NA	NA	NA	NA	6195187	7	0.0451982	26981	7.19449e-17	eqtl-a-ENSG00000086232	EIF2AK1	TRUE	reported	textfile	2	1	TRUE
rs889964	C	T	C	T	0.180466	-0.0053	0.522196	0.5137	FALSE	FALSE	FALSE	ebi-a-GCST90000025	7	6311610	0.0019	450243	0.00519804	Appendicular lean mass	Appendicular lean mass	Appendicular lean mass || ||	TRUE	igd	NA	NA	NA	NA	NA	NA	NA	6311610	7	0.011818	28289	1.2042e-52	eqtl-a-ENSG00000086232	EIF2AK1	TRUE	reported	textfile	2	1	TRUE
rs9648583	A	G	A	G	0.166589	-0.0035	0.20112	0.2178	FALSE	FALSE	FALSE	ebi-a-GCST90000025	7	5911291	0.0023	450243	0.122	Appendicular lean mass	Appendicular lean mass	Appendicular lean mass || ||	TRUE	igd	NA	NA	NA	NA	NA	NA	NA	5911291	7	0.0147819	30316	1.85396e-29	eqtl-a-ENSG00000086232	EIF2AK1	TRUE	reported	textfile	2	1	TRUE
rs10958753	G	A	G	A	0.0950875	0.0018	0.777948	0.7604	FALSE	FALSE	FALSE	ebi-a-GCST90000025	8	43491288	0.0022	450243	0.4094	Appendicular lean mass	Appendicular lean mass	Appendicular lean mass || ||	TRUE	igd	NA	NA	NA	NA	NA	NA	NA	43491288	8	0.0142976	26618	2.91474e-11	eqtl-a-ENSG00000168522	FNTA	TRUE	reported	textfile	2	1	TRUE
rs115090943	G	T	G	T	-0.227301	0.0066	0.0221407	0.0147	FALSE	FALSE	FALSE	ebi-a-GCST90000025	8	43382911	0.0079	450243	0.401	Appendicular lean mass	Appendicular lean mass	Appendicular lean mass || ||	TRUE	igd	NA	NA	NA	NA	NA	NA	NA	43382911	8	0.040404	25712	1.8465e-08	eqtl-a-ENSG00000168522	FNTA	TRUE	reported	textfile	2	1	TRUE
rs117001652	T	C	T	C	-0.229671	0.005	0.021486	0.0143	FALSE	FALSE	FALSE	ebi-a-GCST90000025	8	43665646	0.008	450243	0.5281	Appendicular lean mass	Appendicular lean mass	Appendicular lean mass || ||	TRUE	igd	NA	NA	NA	NA	NA	NA	NA	43665646	8	0.0410016	25712	2.12378e-08	eqtl-a-ENSG00000168522	FNTA	TRUE	reported	textfile	2	1	TRUE
rs1648121	C	T	C	T	-0.126149	-0.0035	0.129078	0.1269	FALSE	FALSE	FALSE	ebi-a-GCST90000025	8	42869132	0.0028	450243	0.2228	Appendicular lean mass	Appendicular lean mass	Appendicular lean mass || ||	TRUE	igd	NA	NA	NA	NA	NA	NA	NA	42869132	8	0.0177195	27953	1.08393e-12	eqtl-a-ENSG00000168522	FNTA	TRUE	reported	textfile	2	1	TRUE
rs1921713	G	T	G	T	-0.0926379	-0.0026	0.231897	0.2391	FALSE	FALSE	FALSE	ebi-a-GCST90000025	8	43263406	0.0022	450243	0.2471	Appendicular lean mass	Appendicular lean mass	Appendicular lean mass || ||	TRUE	igd	NA	NA	NA	NA	NA	NA	NA	43263406	8	0.0140806	27570	4.73042e-11	eqtl-a-ENSG00000168522	FNTA	TRUE	reported	textfile	2	1	TRUE
rs2377070	G	T	G	T	0.127517	0.0045	0.870251	0.8815	FALSE	FALSE	FALSE	ebi-a-GCST90000025	8	43133797	0.0029	450243	0.125	Appendicular lean mass	Appendicular lean mass	Appendicular lean mass || ||	TRUE	igd	NA	NA	NA	NA	NA	NA	NA	43133797	8	0.0176795	27954	5.48151e-13	eqtl-a-ENSG00000168522	FNTA	TRUE	reported	textfile	2	1	TRUE
rs4623474	A	G	A	G	0.134011	0.0054	0.87999	0.8799	FALSE	FALSE	FALSE	ebi-a-GCST90000025	8	43006229	0.0029	450243	0.0621298	Appendicular lean mass	Appendicular lean mass	Appendicular lean mass || ||	TRUE	igd	NA	NA	NA	NA	NA	NA	NA	43006229	8	0.0182798	27951	2.28087e-13	eqtl-a-ENSG00000168522	FNTA	TRUE	reported	textfile	2	1	TRUE
rs773071	G	A	G	A	-0.126211	-0.0041	0.135106	0.1216	FALSE	FALSE	FALSE	ebi-a-GCST90000025	8	42763494	0.0029	450243	0.1611	Appendicular lean mass	Appendicular lean mass	Appendicular lean mass || ||	TRUE	igd	NA	NA	NA	NA	NA	NA	NA	42763494	8	0.0173786	27839	3.80277e-13	eqtl-a-ENSG00000168522	FNTA	TRUE	reported	textfile	2	1	TRUE
rs112643377	C	A	C	A	-0.203958	-0.0037	0.0285673	0.0231	FALSE	FALSE	FALSE	ebi-a-GCST90000025	6	37068487	0.0063	450243	0.5604	Appendicular lean mass	Appendicular lean mass	Appendicular lean mass || ||	TRUE	igd	NA	NA	NA	NA	NA	NA	NA	37068487	6	0.0356863	28927	1.09451e-08	eqtl-a-ENSG00000137193	PIM1	TRUE	reported	textfile	2	1	TRUE
rs11905479	A	G	A	G	-0.122374	-0.0026	0.200782	0.228	FALSE	FALSE	FALSE	ebi-a-GCST90000025	20	55977759	0.0023	450243	0.2486	Appendicular lean mass	Appendicular lean mass	Appendicular lean mass || ||	TRUE	igd	NA	NA	NA	NA	NA	NA	NA	55977759	20	0.0148219	31354	1.50141e-16	eqtl-a-ENSG00000137193	PIM1	TRUE	reported	textfile	2	1	TRUE
rs1668871	C	T	C	T	0.101317	0.0023	0.380783	0.385	FALSE	FALSE	FALSE	ebi-a-GCST90000025	1	205237137	0.0019	450243	0.2355	Appendicular lean mass	Appendicular lean mass	Appendicular lean mass || ||	TRUE	igd	NA	NA	NA	NA	NA	NA	NA	205237137	1	0.0122273	31470	1.17112e-16	eqtl-a-ENSG00000137193	PIM1	TRUE	reported	textfile	2	1	TRUE
rs195372	C	T	C	T	-0.183421	-2e-04	0.89809	0.8925	FALSE	FALSE	FALSE	ebi-a-GCST90000025	6	37304178	0.003	450243	0.9412	Appendicular lean mass	Appendicular lean mass	Appendicular lean mass || ||	TRUE	igd	NA	NA	NA	NA	NA	NA	NA	37304178	6	0.0196126	31355	8.60003e-21	eqtl-a-ENSG00000137193	PIM1	TRUE	reported	textfile	2	1	TRUE
rs592423	C	A	C	A	-0.164279	-0.0116	0.532047	0.5541	FALSE	FALSE	FALSE	ebi-a-GCST90000025	6	139840693	0.0019	450243	8.93799e-10	Appendicular lean mass	Appendicular lean mass	Appendicular lean mass || ||	TRUE	igd	NA	NA	NA	NA	NA	NA	NA	139840693	6	0.0118476	31355	1.0207e-43	eqtl-a-ENSG00000137193	PIM1	TRUE	reported	textfile	2	1	TRUE
rs74686210	T	C	T	C	0.57386	0.0031	0.0318644	0.0462	FALSE	FALSE	FALSE	ebi-a-GCST90000025	6	37176012	0.0045	450243	0.4877	Appendicular lean mass	Appendicular lean mass	Appendicular lean mass || ||	TRUE	igd	NA	NA	NA	NA	NA	NA	NA	37176012	6	0.0335402	28869	1.26299e-65	eqtl-a-ENSG00000137193	PIM1	TRUE	reported	textfile	2	1	TRUE
rs75261091	A	G	A	G	0.685291	0.0164	0.0214882	0.0107	FALSE	FALSE	FALSE	ebi-a-GCST90000025	6	36989026	0.0092	450243	0.0747894	Appendicular lean mass	Appendicular lean mass	Appendicular lean mass || ||	TRUE	igd	NA	NA	NA	NA	NA	NA	NA	36989026	6	0.0406378	27129	8.39267e-64	eqtl-a-ENSG00000137193	PIM1	TRUE	reported	textfile	2	1	TRUE
rs76178199	A	G	A	G	-0.268097	0.0192	0.0154113	0.0115	FALSE	FALSE	FALSE	ebi-a-GCST90000025	6	37131193	0.0091	450243	0.0339102	Appendicular lean mass	Appendicular lean mass	Appendicular lean mass || ||	TRUE	igd	NA	NA	NA	NA	NA	NA	NA	37131193	6	0.048264	20142	2.77933e-08	eqtl-a-ENSG00000137193	PIM1	TRUE	reported	textfile	2	1	TRUE
rs8073060	A	T	A	T	0.106335	0.0054	0.305723	0.2918	FALSE	TRUE	FALSE	ebi-a-GCST90000025	17	33875262	0.0021	450243	0.00981206	Appendicular lean mass	Appendicular lean mass	Appendicular lean mass || ||	TRUE	igd	NA	NA	NA	NA	NA	NA	NA	33875262	17	0.0128875	30971	1.57072e-16	eqtl-a-ENSG00000137193	PIM1	TRUE	reported	textfile	2	1	TRUE
rs875741	A	G	A	G	0.0829642	0.0059	0.396388	0.4058	FALSE	FALSE	FALSE	ebi-a-GCST90000025	5	173287851	0.0019	450243	0.00197601	Appendicular lean mass	Appendicular lean mass	Appendicular lean mass || ||	TRUE	igd	NA	NA	NA	NA	NA	NA	NA	173287851	5	0.0121476	31470	8.5153e-12	eqtl-a-ENSG00000137193	PIM1	TRUE	reported	textfile	2	1	TRUE
rs9399137	C	T	C	T	-0.209197	0.0027	0.264393	0.2586	FALSE	FALSE	FALSE	ebi-a-GCST90000025	6	135419018	0.0022	450243	0.2073	Appendicular lean mass	Appendicular lean mass	Appendicular lean mass || ||	TRUE	igd	NA	NA	NA	NA	NA	NA	NA	135419018	6	0.0133804	31355	4.23156e-55	eqtl-a-ENSG00000137193	PIM1	TRUE	reported	textfile	2	1	TRUE
rs11239550	G	A	G	A	-0.0866593	-0.0017	0.319847	0.316	FALSE	FALSE	FALSE	ebi-a-GCST90000025	10	46024729	0.002	450243	0.3916	Appendicular lean mass	Appendicular lean mass	Appendicular lean mass || ||	TRUE	igd	NA	NA	NA	NA	NA	NA	NA	46024729	10	0.0127397	31300	1.02896e-11	eqtl-a-ENSG00000133742	CA1	TRUE	reported	textfile	2	1	TRUE
rs12974711	C	T	C	T	0.185605	-0.0093	0.0629954	0.0838	FALSE	FALSE	FALSE	ebi-a-GCST90000025	19	11297258	0.0034	450243	0.00676503	Appendicular lean mass	Appendicular lean mass	Appendicular lean mass || ||	TRUE	igd	NA	NA	NA	NA	NA	NA	NA	11297258	19	0.0244475	31569	3.14992e-14	eqtl-a-ENSG00000133742	CA1	TRUE	reported	textfile	2	1	TRUE
rs2120019	C	T	C	T	-0.146578	0.0089	0.235146	0.1922	FALSE	FALSE	FALSE	ebi-a-GCST90000025	15	75334184	0.0024	450243	0.000194998	Appendicular lean mass	Appendicular lean mass	Appendicular lean mass || ||	TRUE	igd	NA	NA	NA	NA	NA	NA	NA	75334184	15	0.0139798	31684	1.01251e-25	eqtl-a-ENSG00000133742	CA1	TRUE	reported	textfile	2	1	TRUE
rs225245	G	A	G	A	0.0920685	4e-04	0.440335	0.4552	FALSE	FALSE	FALSE	ebi-a-GCST90000025	17	33946107	0.0019	450243	0.818	Appendicular lean mass	Appendicular lean mass	Appendicular lean mass || ||	TRUE	igd	NA	NA	NA	NA	NA	NA	NA	33946107	17	0.0119641	31355	1.41286e-14	eqtl-a-ENSG00000133742	CA1	TRUE	reported	textfile	2	1	TRUE
rs35033748	C	T	C	T	0.17811	0.0031	0.215702	0.2049	FALSE	FALSE	FALSE	ebi-a-GCST90000025	17	27179590	0.0023	450243	0.1887	Appendicular lean mass	Appendicular lean mass	Appendicular lean mass || ||	TRUE	igd	NA	NA	NA	NA	NA	NA	NA	27179590	17	0.0143924	27324	3.56041e-35	eqtl-a-ENSG00000133742	CA1	TRUE	reported	textfile	2	1	TRUE
rs3896594	G	T	G	T	-0.070467	7e-04	0.377086	0.3821	FALSE	FALSE	FALSE	ebi-a-GCST90000025	2	8762414	0.0019	450243	0.7118	Appendicular lean mass	Appendicular lean mass	Appendicular lean mass || ||	TRUE	igd	NA	NA	NA	NA	NA	NA	NA	8762414	2	0.012266	31569	9.19221e-09	eqtl-a-ENSG00000133742	CA1	TRUE	reported	textfile	2	1	TRUE
rs6014993	G	A	G	A	0.0658199	-3e-04	0.490224	0.4874	FALSE	FALSE	FALSE	ebi-a-GCST90000025	20	55991637	0.0019	450243	0.8743	Appendicular lean mass	Appendicular lean mass	Appendicular lean mass || ||	TRUE	igd	NA	NA	NA	NA	NA	NA	NA	55991637	20	0.0118929	26332	3.12299e-08	eqtl-a-ENSG00000133742	CA1	TRUE	reported	textfile	2	1	TRUE
rs6084653	G	C	G	C	0.15021	-0.0078	0.36636	0.3881	FALSE	TRUE	FALSE	ebi-a-GCST90000025	20	4157072	0.002	450243	5.89305e-05	Appendicular lean mass	Appendicular lean mass	Appendicular lean mass || ||	TRUE	igd	NA	NA	NA	NA	NA	NA	NA	4157072	20	0.012288	31569	2.3142e-34	eqtl-a-ENSG00000133742	CA1	TRUE	reported	textfile	2	1	TRUE
rs6495122	C	A	C	A	0.0816548	-0.0052	0.555691	0.5918	FALSE	FALSE	FALSE	ebi-a-GCST90000025	15	75125645	0.0019	450243	0.00706903	Appendicular lean mass	Appendicular lean mass	Appendicular lean mass || ||	TRUE	igd	NA	NA	NA	NA	NA	NA	NA	75125645	15	0.0119583	31300	8.58618e-12	eqtl-a-ENSG00000133742	CA1	TRUE	reported	textfile	2	1	TRUE
rs6592965	A	G	A	G	0.0693837	0.0012	0.449532	0.4551	FALSE	FALSE	FALSE	ebi-a-GCST90000025	7	50427982	0.0019	450243	0.5246	Appendicular lean mass	Appendicular lean mass	Appendicular lean mass || ||	TRUE	igd	NA	NA	NA	NA	NA	NA	NA	50427982	7	0.0119503	31684	6.4059e-09	eqtl-a-ENSG00000133742	CA1	TRUE	reported	textfile	2	1	TRUE
rs8067342	T	C	T	C	-0.0845168	0.0054	0.28952	0.3175	FALSE	FALSE	FALSE	ebi-a-GCST90000025	17	21156860	0.002	450243	0.00786502	Appendicular lean mass	Appendicular lean mass	Appendicular lean mass || ||	TRUE	igd	NA	NA	NA	NA	NA	NA	NA	21156860	17	0.0131036	31155	1.11851e-10	eqtl-a-ENSG00000133742	CA1	TRUE	reported	textfile	2	1	TRUE
rs875741	A	G	A	G	0.111649	0.0059	0.396388	0.4058	FALSE	FALSE	FALSE	ebi-a-GCST90000025	5	173287851	0.0019	450243	0.00197601	Appendicular lean mass	Appendicular lean mass	Appendicular lean mass || ||	TRUE	igd	NA	NA	NA	NA	NA	NA	NA	173287851	5	0.0121313	31684	3.46817e-20	eqtl-a-ENSG00000133742	CA1	TRUE	reported	textfile	2	1	TRUE
rs9399137	C	T	C	T	0.133224	0.0027	0.264393	0.2586	FALSE	FALSE	FALSE	ebi-a-GCST90000025	6	135419018	0.0022	450243	0.2073	Appendicular lean mass	Appendicular lean mass	Appendicular lean mass || ||	TRUE	igd	NA	NA	NA	NA	NA	NA	NA	135419018	6	0.0134491	31569	3.93641e-23	eqtl-a-ENSG00000133742	CA1	TRUE	reported	textfile	2	1	TRUE
rs111676299	A	G	A	G	1.1989	-0.0098	0.0329702	0.0302	FALSE	FALSE	FALSE	ebi-a-GCST90000025	14	65469053	0.0056	450243	0.0823797	Appendicular lean mass	Appendicular lean mass	Appendicular lean mass || ||	TRUE	igd	NA	NA	NA	NA	NA	NA	NA	65469053	14	0.0317679	26160	1e-200	eqtl-a-ENSG00000257365	FNTB	TRUE	reported	textfile	2	1	TRUE
rs111977067	A	G	A	G	0.858086	0.0034	0.0275924	0.0223	FALSE	FALSE	FALSE	ebi-a-GCST90000025	14	65321286	0.0065	450243	0.596901	Appendicular lean mass	Appendicular lean mass	Appendicular lean mass || ||	TRUE	igd	NA	NA	NA	NA	NA	NA	NA	65321286	14	0.03561	26076	2.71644e-128	eqtl-a-ENSG00000257365	FNTB	TRUE	reported	textfile	2	1	TRUE
rs112760072	A	G	A	G	0.304289	0.0107	0.0230535	0.0235	FALSE	FALSE	FALSE	ebi-a-GCST90000025	14	66270204	0.0063	450243	0.0867401	Appendicular lean mass	Appendicular lean mass	Appendicular lean mass || ||	TRUE	igd	NA	NA	NA	NA	NA	NA	NA	66270204	14	0.0395761	21320	1.48765e-14	eqtl-a-ENSG00000257365	FNTB	TRUE	reported	textfile	2	1	TRUE
rs117254491	T	C	T	C	0.175312	0.0108	0.0560703	0.0577	FALSE	FALSE	FALSE	ebi-a-GCST90000025	14	64633690	0.0041	450243	0.00796508	Appendicular lean mass	Appendicular lean mass	Appendicular lean mass || ||	TRUE	igd	NA	NA	NA	NA	NA	NA	NA	64633690	14	0.0258286	24068	1.14183e-11	eqtl-a-ENSG00000257365	FNTB	TRUE	reported	textfile	2	1	TRUE
rs117550570	T	C	T	C	0.262815	0.0042	0.0276717	0.0186	FALSE	FALSE	FALSE	ebi-a-GCST90000025	14	66212304	0.0071	450243	0.5595	Appendicular lean mass	Appendicular lean mass	Appendicular lean mass || ||	TRUE	igd	NA	NA	NA	NA	NA	NA	NA	66212304	14	0.0362169	23562	3.96917e-13	eqtl-a-ENSG00000257365	FNTB	TRUE	reported	textfile	2	1	TRUE
rs117833642	C	A	C	A	0.21891	0.0035	0.031697	0.0221	FALSE	FALSE	FALSE	ebi-a-GCST90000025	14	65963947	0.0066	450243	0.5974	Appendicular lean mass	Appendicular lean mass	Appendicular lean mass || ||	TRUE	igd	NA	NA	NA	NA	NA	NA	NA	65963947	14	0.0339227	23977	1.0966e-10	eqtl-a-ENSG00000257365	FNTB	TRUE	reported	textfile	2	1	TRUE
rs139277944	C	T	C	T	-0.322537	-0.016	0.0178502	0.025	FALSE	FALSE	FALSE	ebi-a-GCST90000025	14	65489719	0.0062	450243	0.0106699	Appendicular lean mass	Appendicular lean mass	Appendicular lean mass || ||	TRUE	igd	NA	NA	NA	NA	NA	NA	NA	65489719	14	0.0448684	17927	6.54636e-13	eqtl-a-ENSG00000257365	FNTB	TRUE	reported	textfile	2	1	TRUE
rs148659526	T	C	T	C	0.232991	0.006	0.0380127	0.0307	FALSE	FALSE	FALSE	ebi-a-GCST90000025	14	65744440	0.0059	450243	0.3079	Appendicular lean mass	Appendicular lean mass	Appendicular lean mass || ||	TRUE	igd	NA	NA	NA	NA	NA	NA	NA	65744440	14	0.0310622	20138	6.34308e-14	eqtl-a-ENSG00000257365	FNTB	TRUE	reported	textfile	2	1	TRUE
rs150519723	A	G	A	G	-0.255918	-0.0136	0.0201572	0.0182	FALSE	FALSE	FALSE	ebi-a-GCST90000025	14	65645937	0.0074	450243	0.0671398	Appendicular lean mass	Appendicular lean mass	Appendicular lean mass || ||	TRUE	igd	NA	NA	NA	NA	NA	NA	NA	65645937	14	0.0422949	18827	1.43949e-09	eqtl-a-ENSG00000257365	FNTB	TRUE	reported	textfile	2	1	TRUE
rs185308975	A	G	A	G	-0.297902	-0.0095	0.028893	0.0198	FALSE	FALSE	FALSE	ebi-a-GCST90000025	14	65452526	0.007	450243	0.1768	Appendicular lean mass	Appendicular lean mass	Appendicular lean mass || ||	TRUE	igd	NA	NA	NA	NA	NA	NA	NA	65452526	14	0.035443	20126	4.27169e-17	eqtl-a-ENSG00000257365	FNTB	TRUE	reported	textfile	2	1	TRUE
rs192561501	A	G	A	G	0.166989	0.0096	0.0674728	0.0541	FALSE	FALSE	FALSE	ebi-a-GCST90000025	14	64799752	0.0044	450243	0.0290302	Appendicular lean mass	Appendicular lean mass	Appendicular lean mass || ||	TRUE	igd	NA	NA	NA	NA	NA	NA	NA	64799752	14	0.0236857	24106	1.78649e-12	eqtl-a-ENSG00000257365	FNTB	TRUE	reported	textfile	2	1	TRUE
rs375510	T	C	T	C	-0.115353	-0.0057	0.31653	0.3048	FALSE	FALSE	FALSE	ebi-a-GCST90000025	14	65277615	0.0021	450243	0.00550503	Appendicular lean mass	Appendicular lean mass	Appendicular lean mass || ||	TRUE	igd	NA	NA	NA	NA	NA	NA	NA	65277615	14	0.0127592	26492	1.55525e-19	eqtl-a-ENSG00000257365	FNTB	TRUE	reported	textfile	2	1	TRUE
rs4902366	G	A	G	A	0.821412	-0.0117	0.0728815	0.0558	FALSE	FALSE	FALSE	ebi-a-GCST90000025	14	65605163	0.0042	450243	0.00504406	Appendicular lean mass	Appendicular lean mass	Appendicular lean mass || ||	TRUE	igd	NA	NA	NA	NA	NA	NA	NA	65605163	14	0.0218277	24876	1e-200	eqtl-a-ENSG00000257365	FNTB	TRUE	reported	textfile	2	1	TRUE
rs4902409	T	C	T	C	0.314471	0.0099	0.0290895	0.0356	FALSE	FALSE	FALSE	ebi-a-GCST90000025	14	66166400	0.0051	450243	0.0536204	Appendicular lean mass	Appendicular lean mass	Appendicular lean mass || ||	TRUE	igd	NA	NA	NA	NA	NA	NA	NA	66166400	14	0.0353159	21812	5.36785e-19	eqtl-a-ENSG00000257365	FNTB	TRUE	reported	textfile	2	1	TRUE
rs7143701	G	A	G	A	0.38514	0.01	0.0297221	0.0345	FALSE	FALSE	FALSE	ebi-a-GCST90000025	14	65759533	0.0053	450243	0.0627206	Appendicular lean mass	Appendicular lean mass	Appendicular lean mass || ||	TRUE	igd	NA	NA	NA	NA	NA	NA	NA	65759533	14	0.0348972	21987	2.55035e-28	eqtl-a-ENSG00000257365	FNTB	TRUE	reported	textfile	2	1	TRUE
rs72625657	G	A	G	A	0.474721	0.0287	0.022305	0.0199	FALSE	FALSE	FALSE	ebi-a-GCST90000025	14	65469649	0.0069	450243	3.41201e-05	Appendicular lean mass	Appendicular lean mass	Appendicular lean mass || ||	TRUE	igd	NA	NA	NA	NA	NA	NA	NA	65469649	14	0.0401048	21475	2.51304e-32	eqtl-a-ENSG00000257365	FNTB	TRUE	reported	textfile	2	1	TRUE
rs72728205	T	G	T	G	-0.300343	-0.0265	0.0193094	0.0201	FALSE	FALSE	FALSE	ebi-a-GCST90000025	14	65400160	0.0068	450243	8.96293e-05	Appendicular lean mass	Appendicular lean mass	Appendicular lean mass || ||	TRUE	igd	NA	NA	NA	NA	NA	NA	NA	65400160	14	0.0431769	19809	3.49543e-12	eqtl-a-ENSG00000257365	FNTB	TRUE	reported	textfile	2	1	TRUE
rs76320734	T	C	T	C	0.256621	0.0072	0.0540136	0.0501	FALSE	FALSE	FALSE	ebi-a-GCST90000025	14	65174068	0.0045	450243	0.1105	Appendicular lean mass	Appendicular lean mass	Appendicular lean mass || ||	TRUE	igd	NA	NA	NA	NA	NA	NA	NA	65174068	14	0.0262412	24068	1.38293e-22	eqtl-a-ENSG00000257365	FNTB	TRUE	reported	textfile	2	1	TRUE
rs77685418	A	C	A	C	0.218484	0.0084	0.0607171	0.0607	FALSE	FALSE	FALSE	ebi-a-GCST90000025	14	65047932	0.004	450243	0.0359302	Appendicular lean mass	Appendicular lean mass	Appendicular lean mass || ||	TRUE	igd	NA	NA	NA	NA	NA	NA	NA	65047932	14	0.0248545	25800	1.49039e-18	eqtl-a-ENSG00000257365	FNTB	TRUE	reported	textfile	2	1	TRUE
rs77734124	G	A	G	A	-0.243426	-0.0193	0.023314	0.019	FALSE	FALSE	FALSE	ebi-a-GCST90000025	14	65435419	0.0069	450243	0.00552497	Appendicular lean mass	Appendicular lean mass	Appendicular lean mass || ||	TRUE	igd	NA	NA	NA	NA	NA	NA	NA	65435419	14	0.0393887	19795	6.40206e-10	eqtl-a-ENSG00000257365	FNTB	TRUE	reported	textfile	2	1	TRUE
rs78301827	C	T	C	T	0.219539	0.0083	0.0605403	0.0604	FALSE	FALSE	FALSE	ebi-a-GCST90000025	14	64944732	0.004	450243	0.0372598	Appendicular lean mass	Appendicular lean mass	Appendicular lean mass || ||	TRUE	igd	NA	NA	NA	NA	NA	NA	NA	64944732	14	0.024888	25801	1.13449e-18	eqtl-a-ENSG00000257365	FNTB	TRUE	reported	textfile	2	1	TRUE
rs8020287	G	A	G	A	0.305865	0.01	0.0292177	0.0358	FALSE	FALSE	FALSE	ebi-a-GCST90000025	14	65955517	0.0051	450243	0.0496101	Appendicular lean mass	Appendicular lean mass	Appendicular lean mass || ||	TRUE	igd	NA	NA	NA	NA	NA	NA	NA	65955517	14	0.0352456	21819	4.0281e-18	eqtl-a-ENSG00000257365	FNTB	TRUE	reported	textfile	2	1	TRUE
rs80204132	A	C	A	C	-0.270787	-0.0143	0.0217723	0.0212	FALSE	FALSE	FALSE	ebi-a-GCST90000025	14	65565036	0.0066	450243	0.0298099	Appendicular lean mass	Appendicular lean mass	Appendicular lean mass || ||	TRUE	igd	NA	NA	NA	NA	NA	NA	NA	65565036	14	0.0407186	22276	2.92685e-11	eqtl-a-ENSG00000257365	FNTB	TRUE	reported	textfile	2	1	TRUE
rs11592077	T	G	T	G	0.162307	0.0033	0.168271	0.1828	FALSE	FALSE	FALSE	ebi-a-GCST90000025	10	49767343	0.0024	450243	0.1722	Appendicular lean mass	Appendicular lean mass	Appendicular lean mass || ||	TRUE	igd	NA	NA	NA	NA	NA	NA	NA	49767343	10	0.0158505	31255	1.31522e-24	eqtl-a-ENSG00000107643	MAPK8	TRUE	reported	textfile	2	1	TRUE
rs12359475	A	G	A	G	-0.146906	-0.0015	0.249391	0.2607	FALSE	FALSE	FALSE	ebi-a-GCST90000025	10	49396573	0.0022	450243	0.4805	Appendicular lean mass	Appendicular lean mass	Appendicular lean mass || ||	TRUE	igd	NA	NA	NA	NA	NA	NA	NA	49396573	10	0.0137005	30927	7.9561e-27	eqtl-a-ENSG00000107643	MAPK8	TRUE	reported	textfile	2	1	TRUE
rs139238246	C	T	C	T	-0.758475	0.0114	0.0233364	0.0265	FALSE	FALSE	FALSE	ebi-a-GCST90000025	10	49492654	0.0059	450243	0.0543801	Appendicular lean mass	Appendicular lean mass	Appendicular lean mass || ||	TRUE	igd	NA	NA	NA	NA	NA	NA	NA	49492654	10	0.0389031	28820	1.17328e-84	eqtl-a-ENSG00000107643	MAPK8	TRUE	reported	textfile	2	1	TRUE
rs148954044	A	C	A	C	-0.17246	0.0022	0.0744656	0.1108	FALSE	FALSE	FALSE	ebi-a-GCST90000025	10	49274475	0.0038	450243	0.558	Appendicular lean mass	Appendicular lean mass	Appendicular lean mass || ||	TRUE	igd	NA	NA	NA	NA	NA	NA	NA	49274475	10	0.0226245	13443	2.48256e-14	eqtl-a-ENSG00000107643	MAPK8	TRUE	reported	textfile	2	1	TRUE
rs3827681	C	T	C	T	0.338588	5e-04	0.536235	0.5449	FALSE	FALSE	FALSE	ebi-a-GCST90000025	10	49659637	0.0019	450243	0.7995	Appendicular lean mass	Appendicular lean mass	Appendicular lean mass || ||	TRUE	igd	NA	NA	NA	NA	NA	NA	NA	49659637	10	0.0115896	31242	1.25893e-187	eqtl-a-ENSG00000107643	MAPK8	TRUE	reported	textfile	2	1	TRUE
rs7081950	A	C	A	C	0.286226	-0.0169	0.0226155	0.0246	FALSE	FALSE	FALSE	ebi-a-GCST90000025	10	48656269	0.0061	450243	0.00582693	Appendicular lean mass	Appendicular lean mass	Appendicular lean mass || ||	TRUE	igd	TRUE	rs7081950	rs11204291	A	C	C	G	48632198	10	0.0399596	13752	7.90497e-13	eqtl-a-ENSG00000107643	MAPK8	TRUE	reported	textfile	2	1	TRUE
rs76406647	T	G	T	G	-0.156617	-0.0095	0.0573459	0.0544	FALSE	FALSE	FALSE	ebi-a-GCST90000025	10	49831208	0.0042	450243	0.0247201	Appendicular lean mass	Appendicular lean mass	Appendicular lean mass || ||	TRUE	igd	NA	NA	NA	NA	NA	NA	NA	49831208	10	0.0255647	26577	8.98897e-10	eqtl-a-ENSG00000107643	MAPK8	TRUE	reported	textfile	2	1	TRUE
rs77098188	T	C	T	C	0.270202	-0.0033	0.0338413	0.0364	FALSE	FALSE	FALSE	ebi-a-GCST90000025	10	49781193	0.0051	450243	0.5158	Appendicular lean mass	Appendicular lean mass	Appendicular lean mass || ||	TRUE	igd	NA	NA	NA	NA	NA	NA	NA	49781193	10	0.0328365	28752	1.89409e-16	eqtl-a-ENSG00000107643	MAPK8	TRUE	reported	textfile	2	1	TRUE
rs11047846	T	G	T	G	-0.0954824	3e-04	0.470444	0.4601	FALSE	FALSE	FALSE	ebi-a-GCST90000025	12	25267999	0.0019	450243	0.8565	Appendicular lean mass	Appendicular lean mass	Appendicular lean mass || ||	TRUE	igd	NA	NA	NA	NA	NA	NA	NA	25267999	12	0.0118972	31567	1.00879e-15	eqtl-a-ENSG00000133703	KRAS	TRUE	reported	textfile	2	1	TRUE
rs11047909	A	G	A	G	-0.103154	0.002	0.450148	0.4099	FALSE	FALSE	FALSE	ebi-a-GCST90000025	12	25384838	0.0019	450243	0.2887	Appendicular lean mass	Appendicular lean mass	Appendicular lean mass || ||	TRUE	igd	NA	NA	NA	NA	NA	NA	NA	25384838	12	0.0119316	31684	5.3518e-18	eqtl-a-ENSG00000133703	KRAS	TRUE	reported	textfile	2	1	TRUE
rs3735485	G	A	G	A	0.11917	0.0022	0.837214	0.845	FALSE	FALSE	FALSE	ebi-a-GCST90000025	7	45009341	0.0026	450243	0.391	Appendicular lean mass	Appendicular lean mass	Appendicular lean mass || ||	TRUE	igd	NA	NA	NA	NA	NA	NA	NA	45009341	7	0.0160907	30971	1.29957e-13	eqtl-a-ENSG00000133703	KRAS	TRUE	reported	textfile	2	1	TRUE
rs4963876	A	G	A	G	-0.0717196	-1e-04	0.627288	0.6015	FALSE	FALSE	FALSE	ebi-a-GCST90000025	12	25533753	0.0019	450243	0.9424	Appendicular lean mass	Appendicular lean mass	Appendicular lean mass || ||	TRUE	igd	NA	NA	NA	NA	NA	NA	NA	25533753	12	0.0122942	31684	5.43088e-09	eqtl-a-ENSG00000133703	KRAS	TRUE	reported	textfile	2	1	TRUE
rs112837572	T	C	T	C	-0.15078	0.0024	0.0968095	0.1054	FALSE	FALSE	FALSE	ebi-a-GCST90000025	3	48901171	0.0031	450243	0.4266	Appendicular lean mass	Appendicular lean mass	Appendicular lean mass || ||	TRUE	igd	NA	NA	NA	NA	NA	NA	NA	48901171	3	0.0200877	28802	6.08695e-14	eqtl-a-ENSG00000178035	IMPDH2	TRUE	reported	textfile	2	1	TRUE
rs112837936	A	G	A	G	-0.146048	0.0032	0.100497	0.102	FALSE	FALSE	FALSE	ebi-a-GCST90000025	3	49466021	0.0031	450243	0.3066	Appendicular lean mass	Appendicular lean mass	Appendicular lean mass || ||	TRUE	igd	NA	NA	NA	NA	NA	NA	NA	49466021	3	0.0197573	31240	1.44411e-13	eqtl-a-ENSG00000178035	IMPDH2	TRUE	reported	textfile	2	1	TRUE
rs11716159	A	G	A	G	-0.144478	0.0032	0.10021	0.1021	FALSE	FALSE	FALSE	ebi-a-GCST90000025	3	49631585	0.0031	450243	0.3003	Appendicular lean mass	Appendicular lean mass	Appendicular lean mass || ||	TRUE	igd	NA	NA	NA	NA	NA	NA	NA	49631585	3	0.0197833	31240	2.80996e-13	eqtl-a-ENSG00000178035	IMPDH2	TRUE	reported	textfile	2	1	TRUE
rs11786130	A	G	A	G	-0.0687035	0.0031	0.360244	0.3453	FALSE	FALSE	FALSE	ebi-a-GCST90000025	8	129004975	0.002	450243	0.1168	Appendicular lean mass	Appendicular lean mass	Appendicular lean mass || ||	TRUE	igd	NA	NA	NA	NA	NA	NA	NA	129004975	8	0.0123841	31569	2.89288e-08	eqtl-a-ENSG00000178035	IMPDH2	TRUE	reported	textfile	2	1	TRUE
rs34823813	A	G	A	G	-0.144471	0.0034	0.097979	0.1019	FALSE	FALSE	FALSE	ebi-a-GCST90000025	3	49749976	0.0031	450243	0.2794	Appendicular lean mass	Appendicular lean mass	Appendicular lean mass || ||	TRUE	igd	NA	NA	NA	NA	NA	NA	NA	49749976	3	0.0199833	31300	4.83727e-13	eqtl-a-ENSG00000178035	IMPDH2	TRUE	reported	textfile	2	1	TRUE
rs4077495	T	C	T	C	-0.14306	0.0015	0.118897	0.1225	FALSE	FALSE	FALSE	ebi-a-GCST90000025	3	48756512	0.0029	450243	0.5932	Appendicular lean mass	Appendicular lean mass	Appendicular lean mass || ||	TRUE	igd	NA	NA	NA	NA	NA	NA	NA	48756512	3	0.018349	26607	6.35038e-15	eqtl-a-ENSG00000178035	IMPDH2	TRUE	reported	textfile	2	1	TRUE
rs41290686	A	G	A	G	-0.127537	-8e-04	0.0732474	0.0735	FALSE	FALSE	FALSE	ebi-a-GCST90000025	3	48604059	0.0036	450243	0.8269	Appendicular lean mass	Appendicular lean mass	Appendicular lean mass || ||	TRUE	igd	NA	NA	NA	NA	NA	NA	NA	48604059	3	0.0228185	30209	2.27861e-08	eqtl-a-ENSG00000178035	IMPDH2	TRUE	reported	textfile	2	1	TRUE
rs4688759	C	T	C	T	-0.148302	0.0025	0.096791	0.1061	FALSE	FALSE	FALSE	ebi-a-GCST90000025	3	50008118	0.0031	450243	0.4181	Appendicular lean mass	Appendicular lean mass	Appendicular lean mass || ||	TRUE	igd	NA	NA	NA	NA	NA	NA	NA	50008118	3	0.0200908	30971	1.56171e-13	eqtl-a-ENSG00000178035	IMPDH2	TRUE	reported	textfile	2	1	TRUE
rs56306491	A	G	A	G	-0.14909	0.0024	0.0997433	0.105	FALSE	FALSE	FALSE	ebi-a-GCST90000025	3	49314960	0.0031	450243	0.4284	Appendicular lean mass	Appendicular lean mass	Appendicular lean mass || ||	TRUE	igd	NA	NA	NA	NA	NA	NA	NA	49314960	3	0.0198222	31568	5.41128e-14	eqtl-a-ENSG00000178035	IMPDH2	TRUE	reported	textfile	2	1	TRUE
rs61729488	C	T	C	T	-0.150017	0.0023	0.0996858	0.1063	FALSE	FALSE	FALSE	ebi-a-GCST90000025	3	49067904	0.0031	450243	0.4452	Appendicular lean mass	Appendicular lean mass	Appendicular lean mass || ||	TRUE	igd	NA	NA	NA	NA	NA	NA	NA	49067904	3	0.0198268	30856	3.83089e-14	eqtl-a-ENSG00000178035	IMPDH2	TRUE	reported	textfile	2	1	TRUE
rs6584485	T	C	T	C	0.13804	0.0081	0.838854	0.8467	FALSE	FALSE	FALSE	ebi-a-GCST90000025	10	103937244	0.0026	450243	0.00220902	Appendicular lean mass	Appendicular lean mass	Appendicular lean mass || ||	TRUE	igd	NA	NA	NA	NA	NA	NA	NA	103937244	10	0.0161462	30415	1.23737e-17	eqtl-a-ENSG00000178035	IMPDH2	TRUE	reported	textfile	2	1	TRUE
rs73079018	C	T	C	T	-0.142414	0.0027	0.0941532	0.1035	FALSE	FALSE	FALSE	ebi-a-GCST90000025	3	49875327	0.0031	450243	0.3823	Appendicular lean mass	Appendicular lean mass	Appendicular lean mass || ||	TRUE	igd	NA	NA	NA	NA	NA	NA	NA	49875327	3	0.0203445	28712	2.55623e-12	eqtl-a-ENSG00000178035	IMPDH2	TRUE	reported	textfile	2	1	TRUE
rs11121691	T	C	T	C	0.351375	0.0228	0.236762	0.2373	FALSE	FALSE	FALSE	ebi-a-GCST90000025	1	11181327	0.0022	450243	4.40555e-25	Appendicular lean mass	Appendicular lean mass	Appendicular lean mass || ||	TRUE	igd	NA	NA	NA	NA	NA	NA	NA	11181327	1	0.013685	31684	2.18776e-145	eqtl-a-ENSG00000198793	MTOR	TRUE	reported	textfile	2	1	TRUE
rs2744832	G	A	G	A	0.123679	0.0071	0.333567	0.3977	FALSE	FALSE	FALSE	ebi-a-GCST90000025	1	11390120	0.002	450243	0.000374999	Appendicular lean mass	Appendicular lean mass	Appendicular lean mass || ||	TRUE	igd	NA	NA	NA	NA	NA	NA	NA	11390120	1	0.0125804	18624	8.27942e-23	eqtl-a-ENSG00000198793	MTOR	TRUE	reported	textfile	2	1	TRUE
rs4845985	A	G	A	G	-0.357151	-0.0205	0.724749	0.7307	FALSE	FALSE	FALSE	ebi-a-GCST90000025	1	11288618	0.0021	450243	2.51189e-22	Appendicular lean mass	Appendicular lean mass	Appendicular lean mass || ||	TRUE	igd	NA	NA	NA	NA	NA	NA	NA	11288618	1	0.0129821	31569	1.29718e-166	eqtl-a-ENSG00000198793	MTOR	TRUE	reported	textfile	2	1	TRUE
rs7550141	C	T	C	T	-0.287267	-0.0193	0.827409	0.8367	FALSE	FALSE	FALSE	ebi-a-GCST90000025	1	11075371	0.0025	450243	2.32809e-14	Appendicular lean mass	Appendicular lean mass	Appendicular lean mass || ||	TRUE	igd	NA	NA	NA	NA	NA	NA	NA	11075371	1	0.0155631	31183	4.49676e-76	eqtl-a-ENSG00000198793	MTOR	TRUE	reported	textfile	2	1	TRUE
rs117125718	C	T	C	T	0.214913	-0.0115	0.0373889	0.0428	FALSE	FALSE	FALSE	ebi-a-GCST90000025	15	48895360	0.0048	450243	0.01521	Appendicular lean mass	Appendicular lean mass	Appendicular lean mass || ||	TRUE	igd	NA	NA	NA	NA	NA	NA	NA	48895360	15	0.0313202	31179	6.80926e-12	eqtl-a-ENSG00000128951	DUT	TRUE	reported	textfile	2	1	TRUE
rs117259686	T	C	T	C	0.278129	0.0029	0.0329174	0.0384	FALSE	FALSE	FALSE	ebi-a-GCST90000025	15	48152666	0.0049	450243	0.5531	Appendicular lean mass	Appendicular lean mass	Appendicular lean mass || ||	TRUE	igd	NA	NA	NA	NA	NA	NA	NA	48152666	15	0.0332757	25672	6.36796e-17	eqtl-a-ENSG00000128951	DUT	TRUE	reported	textfile	2	1	TRUE
rs12438818	T	A	T	A	0.46785	8e-04	0.970738	0.9861	FALSE	TRUE	FALSE	ebi-a-GCST90000025	15	48596166	0.0081	450243	0.9196	Appendicular lean mass	Appendicular lean mass	Appendicular lean mass || ||	TRUE	igd	NA	NA	NA	NA	NA	NA	NA	48596166	15	0.035093	27339	1.51217e-40	eqtl-a-ENSG00000128951	DUT	TRUE	reported	textfile	2	1	TRUE
rs144887116	T	C	T	C	0.812883	0.0071	0.0142384	0.0192	FALSE	FALSE	FALSE	ebi-a-GCST90000025	15	48910976	0.0073	450243	0.3331	Appendicular lean mass	Appendicular lean mass	Appendicular lean mass || ||	TRUE	igd	NA	NA	NA	NA	NA	NA	NA	48910976	15	0.0497693	22598	5.7491e-60	eqtl-a-ENSG00000128951	DUT	TRUE	reported	textfile	2	1	TRUE
rs1991330	A	G	A	G	0.150331	-0.0151	0.0538717	0.0498	FALSE	FALSE	FALSE	ebi-a-GCST90000025	15	48729404	0.0044	450243	0.000548504	Appendicular lean mass	Appendicular lean mass	Appendicular lean mass || ||	TRUE	igd	NA	NA	NA	NA	NA	NA	NA	48729404	15	0.0263323	31239	1.13781e-08	eqtl-a-ENSG00000128951	DUT	TRUE	reported	textfile	2	1	TRUE
rs56194244	A	G	A	G	0.813751	0.0075	0.018775	0.0209	FALSE	FALSE	FALSE	ebi-a-GCST90000025	15	48701198	0.0068	450243	0.2745	Appendicular lean mass	Appendicular lean mass	Appendicular lean mass || ||	TRUE	igd	NA	NA	NA	NA	NA	NA	NA	48701198	15	0.0433118	27312	9.43192e-79	eqtl-a-ENSG00000128951	DUT	TRUE	reported	textfile	2	1	TRUE
rs74990676	A	G	A	G	0.323165	-0.0049	0.0412278	0.0534	FALSE	FALSE	FALSE	ebi-a-GCST90000025	15	48467483	0.0049	450243	0.3205	Appendicular lean mass	Appendicular lean mass	Appendicular lean mass || ||	TRUE	igd	NA	NA	NA	NA	NA	NA	NA	48467483	15	0.029812	25486	2.22485e-27	eqtl-a-ENSG00000128951	DUT	TRUE	reported	textfile	2	1	TRUE
rs76458013	A	G	A	G	0.233607	0.0063	0.0259478	0.0248	FALSE	FALSE	FALSE	ebi-a-GCST90000025	15	47963870	0.0061	450243	0.2976	Appendicular lean mass	Appendicular lean mass	Appendicular lean mass || ||	TRUE	igd	NA	NA	NA	NA	NA	NA	NA	47963870	15	0.0373855	25096	4.14152e-10	eqtl-a-ENSG00000128951	DUT	TRUE	reported	textfile	2	1	TRUE
rs964611	A	C	A	C	0.46369	0.0056	0.156582	0.156	FALSE	FALSE	FALSE	ebi-a-GCST90000025	15	48597514	0.0026	450243	0.0335197	Appendicular lean mass	Appendicular lean mass	Appendicular lean mass || ||	TRUE	igd	NA	NA	NA	NA	NA	NA	NA	48597514	15	0.0159058	31684	7.8886e-187	eqtl-a-ENSG00000128951	DUT	TRUE	reported	textfile	2	1	TRUE
rs112873656	T	C	T	C	0.242226	-0.0015	0.0256509	0.0376	FALSE	FALSE	FALSE	ebi-a-GCST90000025	1	32488374	0.005	450243	0.766099	Appendicular lean mass	Appendicular lean mass	Appendicular lean mass || ||	TRUE	igd	NA	NA	NA	NA	NA	NA	NA	32488374	1	0.0375923	14327	1.16829e-10	eqtl-a-ENSG00000116478	HDAC1	TRUE	reported	textfile	2	1	TRUE
rs41311211	T	C	T	C	0.191516	-6e-04	0.032847	0.0494	FALSE	FALSE	FALSE	ebi-a-GCST90000025	1	32660473	0.0043	450243	0.8949	Appendicular lean mass	Appendicular lean mass	Appendicular lean mass || ||	TRUE	igd	NA	NA	NA	NA	NA	NA	NA	32660473	1	0.0333536	13776	9.36742e-09	eqtl-a-ENSG00000116478	HDAC1	TRUE	reported	textfile	2	1	TRUE
rs7950726	A	C	A	C	0.25031	-0.0017	0.130877	0.118	FALSE	FALSE	FALSE	ebi-a-GCST90000025	11	5225447	0.0029	450243	0.5645	Appendicular lean mass	Appendicular lean mass	Appendicular lean mass || ||	TRUE	igd	NA	NA	NA	NA	NA	NA	NA	5225447	11	0.0175208	26609	2.66011e-46	eqtl-a-ENSG00000116478	HDAC1	TRUE	reported	textfile	2	1	TRUE
rs8176781	C	T	C	T	0.316027	-0.004	0.0225125	0.03	FALSE	FALSE	FALSE	ebi-a-GCST90000025	1	32799203	0.0055	450243	0.4668	Appendicular lean mass	Appendicular lean mass	Appendicular lean mass || ||	TRUE	igd	NA	NA	NA	NA	NA	NA	NA	32799203	1	0.0400333	11638	2.92617e-15	eqtl-a-ENSG00000116478	HDAC1	TRUE	reported	textfile	2	1	TRUE
rs11699752	C	T	C	T	-0.463249	0.0101	0.015428	0.0133	FALSE	FALSE	FALSE	ebi-a-GCST90000025	20	48999245	0.0088	450243	0.2471	Appendicular lean mass	Appendicular lean mass	Appendicular lean mass || ||	TRUE	igd	NA	NA	NA	NA	NA	NA	NA	48999245	20	0.0481333	18719	6.30812e-22	eqtl-a-ENSG00000196396	PTPN1	TRUE	reported	textfile	2	1	TRUE
rs117426663	A	C	A	C	-0.695646	0.0221	0.0609515	0.0694	FALSE	FALSE	FALSE	ebi-a-GCST90000025	20	49101446	0.0037	450243	3.52103e-09	Appendicular lean mass	Appendicular lean mass	Appendicular lean mass || ||	TRUE	igd	NA	NA	NA	NA	NA	NA	NA	49101446	20	0.0241787	27314	4.9204e-182	eqtl-a-ENSG00000196396	PTPN1	TRUE	reported	textfile	2	1	TRUE
rs17788230	T	C	T	C	-0.633087	0.0219	0.0723794	0.0811	FALSE	FALSE	FALSE	ebi-a-GCST90000025	20	49203895	0.0035	450243	2.85601e-10	Appendicular lean mass	Appendicular lean mass	Appendicular lean mass || ||	TRUE	igd	NA	NA	NA	NA	NA	NA	NA	49203895	20	0.0223429	30165	1.2735e-176	eqtl-a-ENSG00000196396	PTPN1	TRUE	reported	textfile	2	1	TRUE
rs11918935	T	C	T	C	0.500645	-0.0036	0.0203983	0.0171	FALSE	FALSE	FALSE	ebi-a-GCST90000025	3	9759922	0.0073	450243	0.6242	Appendicular lean mass	Appendicular lean mass	Appendicular lean mass || ||	TRUE	igd	NA	NA	NA	NA	NA	NA	NA	9759922	3	0.0418925	21480	6.44614e-33	eqtl-a-ENSG00000156983	BRPF1	TRUE	reported	textfile	2	1	TRUE
rs140144990	G	T	G	T	0.342347	-0.0072	0.0147325	0.0131	FALSE	FALSE	FALSE	ebi-a-GCST90000025	3	9652302	0.0086	450243	0.3995	Appendicular lean mass	Appendicular lean mass	Appendicular lean mass || ||	TRUE	igd	NA	NA	NA	NA	NA	NA	NA	9652302	3	0.0493161	19760	3.87168e-12	eqtl-a-ENSG00000156983	BRPF1	TRUE	reported	textfile	2	1	TRUE
rs7641176	T	A	T	A	-0.0715334	-0.0015	0.699215	0.7209	FALSE	TRUE	FALSE	ebi-a-GCST90000025	3	9818963	0.0021	450243	0.4636	Appendicular lean mass	Appendicular lean mass	Appendicular lean mass || ||	TRUE	igd	NA	NA	NA	NA	NA	NA	NA	9818963	3	0.0129641	31355	3.43273e-08	eqtl-a-ENSG00000156983	BRPF1	TRUE	reported	textfile	2	1	TRUE
rs12478601	T	C	T	C	-0.0728067	0.0035	0.574604	0.5834	FALSE	FALSE	FALSE	ebi-a-GCST90000025	2	43721508	0.0019	450243	0.0645104	Appendicular lean mass	Appendicular lean mass	Appendicular lean mass || ||	TRUE	igd	NA	NA	NA	NA	NA	NA	NA	43721508	2	0.0120226	31086	1.3972e-09	eqtl-a-ENSG00000154736	ADAMTS5	TRUE	reported	textfile	2	1	TRUE
rs1788306	T	A	T	A	-0.116891	4e-04	0.836061	0.8546	FALSE	TRUE	FALSE	ebi-a-GCST90000025	21	28221167	0.0027	450243	0.8864	Appendicular lean mass	Appendicular lean mass	Appendicular lean mass || ||	TRUE	igd	NA	NA	NA	NA	NA	NA	NA	28221167	21	0.0160461	31017	3.22626e-13	eqtl-a-ENSG00000154736	ADAMTS5	TRUE	reported	textfile	2	1	TRUE
rs2239633	A	G	A	G	-0.07968	-0.0014	0.465663	0.4833	FALSE	FALSE	FALSE	ebi-a-GCST90000025	14	23589057	0.0019	450243	0.4734	Appendicular lean mass	Appendicular lean mass	Appendicular lean mass || ||	TRUE	igd	NA	NA	NA	NA	NA	NA	NA	23589057	14	0.0119128	31086	2.25009e-11	eqtl-a-ENSG00000154736	ADAMTS5	TRUE	reported	textfile	2	1	TRUE
rs2298675	T	C	T	C	0.290947	-5e-04	0.053433	0.0542	FALSE	FALSE	FALSE	ebi-a-GCST90000025	21	28322154	0.0042	450243	0.9064	Appendicular lean mass	Appendicular lean mass	Appendicular lean mass || ||	TRUE	igd	NA	NA	NA	NA	NA	NA	NA	28322154	21	0.026351	27815	2.41769e-28	eqtl-a-ENSG00000154736	ADAMTS5	TRUE	reported	textfile	2	1	TRUE
rs2830674	G	A	G	A	0.141652	-0.0063	0.249962	0.2431	FALSE	FALSE	FALSE	ebi-a-GCST90000025	21	28460616	0.0022	450243	0.00438601	Appendicular lean mass	Appendicular lean mass	Appendicular lean mass || ||	TRUE	igd	NA	NA	NA	NA	NA	NA	NA	28460616	21	0.0136939	31355	4.44631e-25	eqtl-a-ENSG00000154736	ADAMTS5	TRUE	reported	textfile	2	1	TRUE
rs2830826	G	T	G	T	-0.102015	-0.003	0.222537	0.2085	FALSE	FALSE	FALSE	ebi-a-GCST90000025	21	28647859	0.0024	450243	0.204	Appendicular lean mass	Appendicular lean mass	Appendicular lean mass || ||	TRUE	igd	NA	NA	NA	NA	NA	NA	NA	28647859	21	0.014283	31470	9.17065e-13	eqtl-a-ENSG00000154736	ADAMTS5	TRUE	reported	textfile	2	1	TRUE
rs142875290	T	C	T	C	-0.459644	0.0057	0.0190656	0.0104	FALSE	FALSE	FALSE	ebi-a-GCST90000025	9	130336163	0.0094	450243	0.5455	Appendicular lean mass	Appendicular lean mass	Appendicular lean mass || ||	TRUE	igd	NA	NA	NA	NA	NA	NA	NA	130336163	9	0.0433487	17466	2.86748e-26	eqtl-a-ENSG00000136807	CDK9	TRUE	reported	textfile	2	1	TRUE
rs3217738	T	C	T	C	-0.503098	0.0038	0.0211623	0.0147	FALSE	FALSE	FALSE	ebi-a-GCST90000025	9	130549763	0.0079	450243	0.627401	Appendicular lean mass	Appendicular lean mass	Appendicular lean mass || ||	TRUE	igd	NA	NA	NA	NA	NA	NA	NA	130549763	9	0.0411357	24684	2.13895e-34	eqtl-a-ENSG00000136807	CDK9	TRUE	reported	textfile	2	1	TRUE
rs41307463	T	C	T	C	0.208795	0.0114	0.0250038	0.024	FALSE	FALSE	FALSE	ebi-a-GCST90000025	9	130570638	0.0065	450243	0.0792501	Appendicular lean mass	Appendicular lean mass	Appendicular lean mass || ||	TRUE	igd	NA	NA	NA	NA	NA	NA	NA	130570638	9	0.0380783	24418	4.17696e-08	eqtl-a-ENSG00000136807	CDK9	TRUE	reported	textfile	2	1	TRUE
rs1980747	G	A	G	A	0.171595	8e-04	0.69142	0.7313	FALSE	FALSE	FALSE	ebi-a-GCST90000025	13	29177701	0.0021	450243	0.7118	Appendicular lean mass	Appendicular lean mass	Appendicular lean mass || ||	TRUE	igd	NA	NA	NA	NA	NA	NA	NA	29177701	13	0.012804	14263	5.90201e-41	eqtl-a-ENSG00000102755	FLT1	TRUE	reported	textfile	2	1	TRUE
rs3794400	C	T	C	T	0.142644	-0.0103	0.825968	0.8359	FALSE	FALSE	FALSE	ebi-a-GCST90000025	13	28902008	0.0026	450243	6.41904e-05	Appendicular lean mass	Appendicular lean mass	Appendicular lean mass || ||	TRUE	igd	NA	NA	NA	NA	NA	NA	NA	28902008	13	0.0156522	13925	7.96893e-20	eqtl-a-ENSG00000102755	FLT1	TRUE	reported	textfile	2	1	TRUE
rs4363657	C	T	C	T	-0.091801	-0.0057	0.187226	0.1637	FALSE	FALSE	FALSE	ebi-a-GCST90000025	12	21368722	0.0025	450243	0.0256201	Appendicular lean mass	Appendicular lean mass	Appendicular lean mass || ||	TRUE	igd	NA	NA	NA	NA	NA	NA	NA	21368722	12	0.0152377	14263	1.69321e-09	eqtl-a-ENSG00000102755	FLT1	TRUE	reported	textfile	2	1	TRUE
rs56330463	C	T	C	T	0.0979883	-0.0074	0.582097	0.5526	FALSE	FALSE	FALSE	ebi-a-GCST90000025	5	148200011	0.0019	450243	0.000108901	Appendicular lean mass	Appendicular lean mass	Appendicular lean mass || ||	TRUE	igd	NA	NA	NA	NA	NA	NA	NA	148200011	5	0.0120391	14263	3.97924e-16	eqtl-a-ENSG00000102755	FLT1	TRUE	reported	textfile	2	1	TRUE
rs56728557	A	G	A	G	-0.371488	0.0116	0.148207	0.1373	FALSE	FALSE	FALSE	ebi-a-GCST90000025	13	29029431	0.0028	450243	2.61102e-05	Appendicular lean mass	Appendicular lean mass	Appendicular lean mass || ||	TRUE	igd	NA	NA	NA	NA	NA	NA	NA	29029431	13	0.0164567	14259	7.8343e-113	eqtl-a-ENSG00000102755	FLT1	TRUE	reported	textfile	2	1	TRUE
rs954108	T	C	T	C	0.0826488	4e-04	0.587677	0.571	FALSE	FALSE	FALSE	ebi-a-GCST90000025	13	29368706	0.0019	450243	0.8208	Appendicular lean mass	Appendicular lean mass	Appendicular lean mass || ||	TRUE	igd	NA	NA	NA	NA	NA	NA	NA	29368706	13	0.0120708	14263	7.53009e-12	eqtl-a-ENSG00000102755	FLT1	TRUE	reported	textfile	2	1	TRUE
rs149604913	C	T	C	T	0.485275	-0.0149	0.0192548	0.0232	FALSE	FALSE	FALSE	ebi-a-GCST90000025	10	45995006	0.0063	450243	0.0185102	Appendicular lean mass	Appendicular lean mass	Appendicular lean mass || ||	TRUE	igd	NA	NA	NA	NA	NA	NA	NA	45995006	10	0.0431179	25206	2.19837e-29	eqtl-a-ENSG00000163485	ADORA1	TRUE	reported	textfile	2	1	TRUE
rs58592594	T	C	T	C	0.673041	0.0018	0.320561	0.3251	FALSE	FALSE	FALSE	ebi-a-GCST90000025	1	203058476	0.002	450243	0.3805	Appendicular lean mass	Appendicular lean mass	Appendicular lean mass || ||	TRUE	igd	NA	NA	NA	NA	NA	NA	NA	203058476	1	0.0114257	28545	1e-200	eqtl-a-ENSG00000163485	ADORA1	TRUE	reported	textfile	2	1	TRUE
rs60532472	T	C	T	C	-0.111801	-0.0013	0.243414	0.2549	FALSE	FALSE	FALSE	ebi-a-GCST90000025	1	203011480	0.0021	450243	0.5463	Appendicular lean mass	Appendicular lean mass	Appendicular lean mass || ||	TRUE	igd	NA	NA	NA	NA	NA	NA	NA	203011480	1	0.013837	31430	6.47739e-16	eqtl-a-ENSG00000163485	ADORA1	TRUE	reported	textfile	2	1	TRUE
rs946263	A	G	A	G	-0.280834	-0.003	0.818633	0.813	FALSE	FALSE	FALSE	ebi-a-GCST90000025	1	203165381	0.0024	450243	0.218	Appendicular lean mass	Appendicular lean mass	Appendicular lean mass || ||	TRUE	igd	NA	NA	NA	NA	NA	NA	NA	203165381	1	0.0152642	31430	1.358e-75	eqtl-a-ENSG00000163485	ADORA1	TRUE	reported	textfile	2	1	TRUE
rs114134768	T	C	T	C	0.361525	0.0019	0.0914285	0.09	FALSE	FALSE	FALSE	ebi-a-GCST90000025	5	179888182	0.0033	450243	0.5603	Appendicular lean mass	Appendicular lean mass	Appendicular lean mass || ||	TRUE	igd	NA	NA	NA	NA	NA	NA	NA	179888182	5	0.0204248	23854	4.1783e-70	eqtl-a-ENSG00000037280	FLT4	TRUE	reported	textfile	2	1	TRUE
rs144737353	T	C	T	C	-0.276899	-0.0088	0.015395	0.0195	FALSE	FALSE	FALSE	ebi-a-GCST90000025	5	180098968	0.0069	450243	0.2025	Appendicular lean mass	Appendicular lean mass	Appendicular lean mass || ||	TRUE	igd	NA	NA	NA	NA	NA	NA	NA	180098968	5	0.0482857	19013	9.7627e-09	eqtl-a-ENSG00000037280	FLT4	TRUE	reported	textfile	2	1	TRUE
rs2387281	T	C	T	C	-0.417708	-0.0058	0.891347	0.888	FALSE	FALSE	FALSE	ebi-a-GCST90000025	5	179988283	0.003	450243	0.0507703	Appendicular lean mass	Appendicular lean mass	Appendicular lean mass || ||	TRUE	igd	NA	NA	NA	NA	NA	NA	NA	179988283	5	0.018799	24875	2.2182e-109	eqtl-a-ENSG00000037280	FLT4	TRUE	reported	textfile	2	1	TRUE
rs62405375	A	G	A	G	0.241077	0.0064	0.0443535	0.058	FALSE	FALSE	FALSE	ebi-a-GCST90000025	5	180093818	0.0041	450243	0.1191	Appendicular lean mass	Appendicular lean mass	Appendicular lean mass || ||	TRUE	igd	NA	NA	NA	NA	NA	NA	NA	180093818	5	0.0288376	21047	6.28203e-17	eqtl-a-ENSG00000037280	FLT4	TRUE	reported	textfile	2	1	TRUE
rs149007767	T	C	T	C	0.109243	8e-04	0.149708	0.1622	FALSE	FALSE	FALSE	ebi-a-GCST90000025	7	50370254	0.0027	450243	0.749799	Appendicular lean mass	Appendicular lean mass	Appendicular lean mass || ||	TRUE	igd	NA	NA	NA	NA	NA	NA	NA	50370254	7	0.0166562	30077	5.43125e-11	eqtl-a-ENSG00000254087	LYN	TRUE	reported	textfile	2	1	TRUE
rs2942025	T	C	T	C	0.157602	0.003	0.0630964	0.0683	FALSE	FALSE	FALSE	ebi-a-GCST90000025	8	56956383	0.0038	450243	0.4234	Appendicular lean mass	Appendicular lean mass	Appendicular lean mass || ||	TRUE	igd	NA	NA	NA	NA	NA	NA	NA	56956383	8	0.0244431	26558	1.1364e-10	eqtl-a-ENSG00000254087	LYN	TRUE	reported	textfile	2	1	TRUE
rs4560777	T	C	T	C	-0.0823741	0.0191	0.795919	0.7821	FALSE	FALSE	FALSE	ebi-a-GCST90000025	8	57253501	0.0023	450243	1.006e-16	Appendicular lean mass	Appendicular lean mass	Appendicular lean mass || ||	TRUE	igd	NA	NA	NA	NA	NA	NA	NA	57253501	8	0.0147513	31562	2.34779e-08	eqtl-a-ENSG00000254087	LYN	TRUE	reported	textfile	2	1	TRUE
rs7013301	T	G	T	G	0.193507	0.0022	0.473217	0.4998	FALSE	FALSE	FALSE	ebi-a-GCST90000025	8	56688226	0.0019	450243	0.2545	Appendicular lean mass	Appendicular lean mass	Appendicular lean mass || ||	TRUE	igd	NA	NA	NA	NA	NA	NA	NA	56688226	8	0.0118088	31566	2.38397e-60	eqtl-a-ENSG00000254087	LYN	TRUE	reported	textfile	2	1	TRUE
rs146373746	T	C	T	C	-0.240314	0.0093	0.0292034	0.0229	FALSE	FALSE	FALSE	ebi-a-GCST90000025	13	36643517	0.0067	450243	0.1638	Appendicular lean mass	Appendicular lean mass	Appendicular lean mass || ||	TRUE	igd	NA	NA	NA	NA	NA	NA	NA	36643517	13	0.03529	13250	9.77462e-12	eqtl-a-ENSG00000133101	CCNA1	TRUE	reported	textfile	2	1	TRUE
rs4941839	A	G	A	G	-0.412122	-0.0027	0.737108	0.714	FALSE	FALSE	FALSE	ebi-a-GCST90000025	13	37025916	0.0021	450243	0.1955	Appendicular lean mass	Appendicular lean mass	Appendicular lean mass || ||	TRUE	igd	NA	NA	NA	NA	NA	NA	NA	37025916	13	0.0130679	14258	1e-200	eqtl-a-ENSG00000133101	CCNA1	TRUE	reported	textfile	2	1	TRUE
rs73169235	T	C	T	C	0.283136	1e-04	0.195213	0.2009	FALSE	FALSE	FALSE	ebi-a-GCST90000025	13	36904145	0.0024	450243	0.9553	Appendicular lean mass	Appendicular lean mass	Appendicular lean mass || ||	TRUE	igd	NA	NA	NA	NA	NA	NA	NA	36904145	13	0.0148255	14258	2.6333e-81	eqtl-a-ENSG00000133101	CCNA1	TRUE	reported	textfile	2	1	TRUE
rs7327905	A	G	A	G	0.277573	9e-04	0.193025	0.1985	FALSE	FALSE	FALSE	ebi-a-GCST90000025	13	36797515	0.0024	450243	0.7193	Appendicular lean mass	Appendicular lean mass	Appendicular lean mass || ||	TRUE	igd	NA	NA	NA	NA	NA	NA	NA	36797515	13	0.0148981	14263	1.78772e-77	eqtl-a-ENSG00000133101	CCNA1	TRUE	reported	textfile	2	1	TRUE
rs77428873	A	G	A	G	0.262324	-0.0038	0.0230132	0.0314	FALSE	FALSE	FALSE	ebi-a-GCST90000025	13	36646988	0.0054	450243	0.4806	Appendicular lean mass	Appendicular lean mass	Appendicular lean mass || ||	TRUE	igd	NA	NA	NA	NA	NA	NA	NA	36646988	13	0.0396314	14262	3.6166e-11	eqtl-a-ENSG00000133101	CCNA1	TRUE	reported	textfile	2	1	TRUE
rs987557	C	G	C	G	0.114065	6e-04	0.414333	0.4144	FALSE	TRUE	FALSE	ebi-a-GCST90000025	13	37126970	0.0019	450243	0.7492	Appendicular lean mass	Appendicular lean mass	Appendicular lean mass || ||	TRUE	igd	NA	NA	NA	NA	NA	NA	NA	37126970	13	0.0120439	14261	2.78227e-21	eqtl-a-ENSG00000133101	CCNA1	TRUE	reported	textfile	2	1	TRUE
rs11602954	A	G	A	G	0.118104	4e-04	0.211758	0.2269	FALSE	FALSE	FALSE	ebi-a-GCST90000025	11	202856	0.0022	450243	0.8718	Appendicular lean mass	Appendicular lean mass	Appendicular lean mass || ||	TRUE	igd	NA	NA	NA	NA	NA	NA	NA	202856	11	0.0145339	25896	4.43711e-16	eqtl-a-ENSG00000087237	CETP	TRUE	reported	textfile	2	1	TRUE
rs1532624	A	C	A	C	-0.192041	-0.0082	0.437102	0.4396	FALSE	FALSE	FALSE	ebi-a-GCST90000025	16	57005479	0.0019	450243	1.82898e-05	Appendicular lean mass	Appendicular lean mass	Appendicular lean mass || ||	TRUE	igd	NA	NA	NA	NA	NA	NA	NA	57005479	16	0.0118894	31086	1.09572e-58	eqtl-a-ENSG00000087237	CETP	TRUE	reported	textfile	2	1	TRUE
rs1651666	T	C	T	C	0.160018	-0.0017	0.311549	0.3032	FALSE	FALSE	FALSE	ebi-a-GCST90000025	16	57056508	0.0021	450243	0.4153	Appendicular lean mass	Appendicular lean mass	Appendicular lean mass || ||	TRUE	igd	NA	NA	NA	NA	NA	NA	NA	57056508	16	0.0127805	31470	5.77431e-36	eqtl-a-ENSG00000087237	CETP	TRUE	reported	textfile	2	1	TRUE
rs17825630	A	G	A	G	0.104411	-0.0024	0.108121	0.1437	FALSE	FALSE	FALSE	ebi-a-GCST90000025	3	56950055	0.0028	450243	0.3872	Appendicular lean mass	Appendicular lean mass	Appendicular lean mass || ||	TRUE	igd	NA	NA	NA	NA	NA	NA	NA	56950055	3	0.019146	31470	4.94163e-08	eqtl-a-ENSG00000087237	CETP	TRUE	reported	textfile	2	1	TRUE
rs2950393	A	G	A	G	0.0697559	0.0045	0.317506	0.3362	FALSE	FALSE	FALSE	ebi-a-GCST90000025	12	57036023	0.002	450243	0.0248502	Appendicular lean mass	Appendicular lean mass	Appendicular lean mass || ||	TRUE	igd	NA	NA	NA	NA	NA	NA	NA	57036023	12	0.0127721	31355	4.72389e-08	eqtl-a-ENSG00000087237	CETP	TRUE	reported	textfile	2	1	TRUE
rs72786737	G	A	G	A	0.219777	0.001	0.0261479	0.0324	FALSE	FALSE	FALSE	ebi-a-GCST90000025	16	56873814	0.0053	450243	0.8485	Appendicular lean mass	Appendicular lean mass	Appendicular lean mass || ||	TRUE	igd	NA	NA	NA	NA	NA	NA	NA	56873814	16	0.0372516	28840	3.64376e-09	eqtl-a-ENSG00000087237	CETP	TRUE	reported	textfile	2	1	TRUE
rs12264390	C	T	C	T	0.0936541	-0.0083	0.21134	0.2381	FALSE	FALSE	FALSE	ebi-a-GCST90000025	10	959111	0.0022	450243	0.0002009	Appendicular lean mass	Appendicular lean mass	Appendicular lean mass || ||	TRUE	igd	NA	NA	NA	NA	NA	NA	NA	959111	10	0.014557	31569	1.24621e-10	eqtl-a-ENSG00000051382	PIK3CB	TRUE	reported	textfile	2	1	TRUE
rs28498283	T	A	T	A	0.0770235	0.0022	0.254318	0.2564	FALSE	TRUE	FALSE	ebi-a-GCST90000025	2	43360065	0.0022	450243	0.3055	Appendicular lean mass	Appendicular lean mass	Appendicular lean mass || ||	TRUE	igd	NA	NA	NA	NA	NA	NA	NA	43360065	2	0.0136518	26953	1.68089e-08	eqtl-a-ENSG00000051382	PIK3CB	TRUE	reported	textfile	2	1	TRUE
rs9809657	G	T	G	T	-0.07036	0.0011	0.489148	0.4884	FALSE	FALSE	FALSE	ebi-a-GCST90000025	3	138605971	0.0019	450243	0.5598	Appendicular lean mass	Appendicular lean mass	Appendicular lean mass || ||	TRUE	igd	NA	NA	NA	NA	NA	NA	NA	138605971	3	0.0118916	31567	3.28269e-09	eqtl-a-ENSG00000051382	PIK3CB	TRUE	reported	textfile	2	1	TRUE
rs9878820	T	C	T	C	-0.0678796	0.001	0.452967	0.4629	FALSE	FALSE	FALSE	ebi-a-GCST90000025	3	138385415	0.0019	450243	0.6075	Appendicular lean mass	Appendicular lean mass	Appendicular lean mass || ||	TRUE	igd	NA	NA	NA	NA	NA	NA	NA	138385415	3	0.0119429	31684	1.31729e-08	eqtl-a-ENSG00000051382	PIK3CB	TRUE	reported	textfile	2	1	TRUE
rs7646910	A	G	A	G	-0.335189	0.0018	0.458572	0.4505	FALSE	FALSE	FALSE	ebi-a-GCST90000025	3	184355688	0.0019	450243	0.3285	Appendicular lean mass	Appendicular lean mass	Appendicular lean mass || ||	TRUE	igd	NA	NA	NA	NA	NA	NA	NA	184355688	3	0.0116066	31567	2.1677e-183	eqtl-a-ENSG00000182580	EPHB3	TRUE	reported	textfile	2	1	TRUE
rs9814122	C	T	C	T	-0.179432	-0.0014	0.194664	0.2244	FALSE	FALSE	FALSE	ebi-a-GCST90000025	3	184307141	0.0023	450243	0.5455	Appendicular lean mass	Appendicular lean mass	Appendicular lean mass || ||	TRUE	igd	NA	NA	NA	NA	NA	NA	NA	184307141	3	0.0149558	31351	3.65763e-33	eqtl-a-ENSG00000182580	EPHB3	TRUE	reported	textfile	2	1	TRUE
rs9841278	T	A	T	A	-0.0722671	0.0037	0.307333	0.3131	FALSE	TRUE	FALSE	ebi-a-GCST90000025	3	184439618	0.0021	450243	0.0751208	Appendicular lean mass	Appendicular lean mass	Appendicular lean mass || ||	TRUE	igd	NA	NA	NA	NA	NA	NA	NA	184439618	3	0.0128853	30902	2.03972e-08	eqtl-a-ENSG00000182580	EPHB3	TRUE	reported	textfile	2	1	TRUE
rs2282476	A	C	A	C	-0.10397	0.0053	0.39154	0.398	FALSE	FALSE	FALSE	ebi-a-GCST90000025	22	24463564	0.002	450243	0.00660496	Appendicular lean mass	Appendicular lean mass	Appendicular lean mass || ||	TRUE	igd	NA	NA	NA	NA	NA	NA	NA	24463564	22	0.0121624	31470	1.24595e-17	eqtl-a-ENSG00000128271	ADORA2A	TRUE	reported	textfile	2	1	TRUE
rs4822482	T	C	T	C	0.160135	-0.0051	0.649332	0.6656	FALSE	FALSE	FALSE	ebi-a-GCST90000025	22	24670719	0.002	450243	0.0133401	Appendicular lean mass	Appendicular lean mass	Appendicular lean mass || ||	TRUE	igd	NA	NA	NA	NA	NA	NA	NA	24670719	22	0.0123997	26032	3.72392e-38	eqtl-a-ENSG00000128271	ADORA2A	TRUE	reported	textfile	2	1	TRUE
rs4822502	T	C	T	C	0.206199	-0.0061	0.575767	0.5856	FALSE	FALSE	FALSE	ebi-a-GCST90000025	22	24881781	0.0019	450243	0.001632	Appendicular lean mass	Appendicular lean mass	Appendicular lean mass || ||	TRUE	igd	NA	NA	NA	NA	NA	NA	NA	24881781	22	0.0119168	31086	4.43404e-67	eqtl-a-ENSG00000128271	ADORA2A	TRUE	reported	textfile	2	1	TRUE
rs5760382	G	A	G	A	0.155307	-0.0038	0.467943	0.4738	FALSE	FALSE	FALSE	ebi-a-GCST90000025	22	24775644	0.0019	450243	0.0481005	Appendicular lean mass	Appendicular lean mass	Appendicular lean mass || ||	TRUE	igd	NA	NA	NA	NA	NA	NA	NA	24775644	22	0.0118562	31470	3.32736e-39	eqtl-a-ENSG00000128271	ADORA2A	TRUE	reported	textfile	2	1	TRUE
rs117342914	G	T	G	T	0.252235	-0.0098	0.0277923	0.0277	FALSE	FALSE	FALSE	ebi-a-GCST90000025	10	123436751	0.006	450243	0.1022	Appendicular lean mass	Appendicular lean mass	Appendicular lean mass || ||	TRUE	igd	NA	NA	NA	NA	NA	NA	NA	123436751	10	0.0361456	29938	2.9902e-12	eqtl-a-ENSG00000066468	FGFR2	TRUE	reported	textfile	2	1	TRUE
rs145418159	T	C	T	C	0.231366	-0.0056	0.0210552	0.021	FALSE	FALSE	FALSE	ebi-a-GCST90000025	10	123058025	0.0069	450243	0.4161	Appendicular lean mass	Appendicular lean mass	Appendicular lean mass || ||	TRUE	igd	NA	NA	NA	NA	NA	NA	NA	123058025	10	0.0414101	25640	2.3076e-08	eqtl-a-ENSG00000066468	FGFR2	TRUE	reported	textfile	2	1	TRUE
rs2981432	G	A	G	A	0.0954238	-0.0043	0.502017	0.5234	FALSE	FALSE	FALSE	ebi-a-GCST90000025	10	123326646	0.0019	450243	0.0251802	Appendicular lean mass	Appendicular lean mass	Appendicular lean mass || ||	TRUE	igd	NA	NA	NA	NA	NA	NA	NA	123326646	10	0.0118765	31355	9.37346e-16	eqtl-a-ENSG00000066468	FGFR2	TRUE	reported	textfile	2	1	TRUE
rs7098583	A	G	A	G	0.448696	-0.0014	0.520623	0.488	FALSE	FALSE	FALSE	ebi-a-GCST90000025	10	123197382	0.0019	450243	0.4774	Appendicular lean mass	Appendicular lean mass	Appendicular lean mass || ||	TRUE	igd	NA	NA	NA	NA	NA	NA	NA	123197382	10	0.0112992	31599	1e-200	eqtl-a-ENSG00000066468	FGFR2	TRUE	reported	textfile	2	1	TRUE
rs80144153	A	G	A	G	-0.128868	-0.0036	0.0746082	0.0754	FALSE	FALSE	FALSE	ebi-a-GCST90000025	10	123773646	0.0036	450243	0.3189	Appendicular lean mass	Appendicular lean mass	Appendicular lean mass || ||	TRUE	igd	NA	NA	NA	NA	NA	NA	NA	123773646	10	0.0226251	30662	1.22789e-08	eqtl-a-ENSG00000066468	FGFR2	TRUE	reported	textfile	2	1	TRUE
rs117050823	G	A	G	A	-0.289874	0.00395866	0.0259591	0.027713	FALSE	FALSE	FALSE	ukb-b-10215	11	116782202	0.00459349	461089	0.39	Hand grip strength (right)	Hand grip strength (right)	Hand grip strength (right) || ||	TRUE	igd	NA	NA	NA	NA	NA	NA	NA	116782202	11	0.0373496	28398	8.41395e-15	eqtl-a-ENSG00000186318	BACE1	TRUE	reported	textfile	2	1	TRUE
rs17519079	A	G	A	G	-0.162973	0.000960455	0.0635011	0.064544	FALSE	FALSE	FALSE	ukb-b-10215	11	116629153	0.00302363	461089	0.75	Hand grip strength (right)	Hand grip strength (right)	Hand grip strength (right) || ||	TRUE	igd	NA	NA	NA	NA	NA	NA	NA	116629153	11	0.0243676	30333	2.25944e-11	eqtl-a-ENSG00000186318	BACE1	TRUE	reported	textfile	2	1	TRUE
rs3891896	G	T	G	T	-0.306302	9.05702e-05	0.201519	0.198314	FALSE	FALSE	FALSE	ukb-b-10215	11	117291936	0.00192518	461089	0.96	Hand grip strength (right)	Hand grip strength (right)	Hand grip strength (right) || ||	TRUE	igd	NA	NA	NA	NA	NA	NA	NA	117291936	11	0.0146116	30603	1.42791e-97	eqtl-a-ENSG00000186318	BACE1	TRUE	reported	textfile	2	1	TRUE
rs4310650	C	T	C	T	0.213193	-0.00588418	0.952003	0.970624	FALSE	FALSE	FALSE	ukb-b-10215	11	116998879	0.00447294	461089	0.19	Hand grip strength (right)	Hand grip strength (right)	Hand grip strength (right) || ||	TRUE	igd	NA	NA	NA	NA	NA	NA	NA	116998879	11	0.0277852	25133	1.68035e-14	eqtl-a-ENSG00000186318	BACE1	TRUE	reported	textfile	2	1	TRUE
rs477036	C	T	C	T	0.306882	-0.000294248	0.456819	0.458866	FALSE	FALSE	FALSE	ukb-b-10215	11	117183914	0.00149224	461089	0.84	Hand grip strength (right)	Hand grip strength (right)	Hand grip strength (right) || ||	TRUE	igd	NA	NA	NA	NA	NA	NA	NA	117183914	11	0.0116656	31470	1.61065e-152	eqtl-a-ENSG00000186318	BACE1	TRUE	reported	textfile	2	1	TRUE
rs73008513	G	A	G	A	-0.221922	-0.000811421	0.0439335	0.046873	FALSE	FALSE	FALSE	ukb-b-10215	11	117004112	0.003529	461089	0.82	Hand grip strength (right)	Hand grip strength (right)	Hand grip strength (right) || ||	TRUE	igd	NA	NA	NA	NA	NA	NA	NA	117004112	11	0.0289803	30650	1.89147e-14	eqtl-a-ENSG00000186318	BACE1	TRUE	reported	textfile	2	1	TRUE
rs73023041	A	G	A	G	-0.213222	-0.000586027	0.0424424	0.045653	FALSE	FALSE	FALSE	ukb-b-10215	11	116741840	0.00355754	461089	0.87	Hand grip strength (right)	Hand grip strength (right)	Hand grip strength (right) || ||	TRUE	igd	NA	NA	NA	NA	NA	NA	NA	116741840	11	0.0294685	28870	4.62807e-13	eqtl-a-ENSG00000186318	BACE1	TRUE	reported	textfile	2	1	TRUE
rs74949440	T	C	T	C	-0.213691	-0.007904	0.0261513	0.030877	FALSE	FALSE	FALSE	ukb-b-10215	11	117070361	0.0043935	461089	0.0719996	Hand grip strength (right)	Hand grip strength (right)	Hand grip strength (right) || ||	TRUE	igd	NA	NA	NA	NA	NA	NA	NA	117070361	11	0.0372517	28856	9.67097e-09	eqtl-a-ENSG00000186318	BACE1	TRUE	reported	textfile	2	1	TRUE
rs79118964	T	C	T	C	0.232345	-0.0099369	0.0213472	0.017278	FALSE	FALSE	FALSE	ukb-b-10215	11	117033808	0.00569635	461089	0.0810009	Hand grip strength (right)	Hand grip strength (right)	Hand grip strength (right) || ||	TRUE	igd	NA	NA	NA	NA	NA	NA	NA	117033808	11	0.041131	26928	1.6157e-08	eqtl-a-ENSG00000186318	BACE1	TRUE	reported	textfile	2	1	TRUE
rs79357714	G	A	G	A	-0.208788	-0.000163186	0.0442723	0.045685	FALSE	FALSE	FALSE	ukb-b-10215	11	116902639	0.00357379	461089	0.96	Hand grip strength (right)	Hand grip strength (right)	Hand grip strength (right) || ||	TRUE	igd	NA	NA	NA	NA	NA	NA	NA	116902639	11	0.0288808	29199	4.85177e-13	eqtl-a-ENSG00000186318	BACE1	TRUE	reported	textfile	2	1	TRUE
rs10980800	C	T	C	T	0.0869794	0.00212081	0.22312	0.238116	FALSE	FALSE	FALSE	ukb-b-10215	9	113915905	0.00174656	461089	0.22	Hand grip strength (right)	Hand grip strength (right)	Hand grip strength (right) || ||	TRUE	igd	NA	NA	NA	NA	NA	NA	NA	113915905	9	0.0142767	31684	1.1137e-09	eqtl-a-ENSG00000163131	CTSS	TRUE	reported	textfile	2	1	TRUE
rs114293104	T	C	T	C	0.24143	-0.000731779	0.0216442	0.024807	FALSE	FALSE	FALSE	ukb-b-10215	1	150479605	0.00479133	461089	0.88	Hand grip strength (right)	Hand grip strength (right)	Hand grip strength (right) || ||	TRUE	igd	NA	NA	NA	NA	NA	NA	NA	150479605	1	0.0408496	19051	3.41688e-09	eqtl-a-ENSG00000163131	CTSS	TRUE	reported	textfile	2	1	TRUE
rs115802109	C	T	C	T	0.169093	-0.00182591	0.0425745	0.048336	FALSE	FALSE	FALSE	ukb-b-10215	1	150053389	0.00356492	461089	0.61	Hand grip strength (right)	Hand grip strength (right)	Hand grip strength (right) || ||	TRUE	igd	NA	NA	NA	NA	NA	NA	NA	150053389	1	0.0294449	24582	9.32331e-09	eqtl-a-ENSG00000163131	CTSS	TRUE	reported	textfile	2	1	TRUE
rs11587606	C	T	C	T	-0.329818	-0.000727795	0.102279	0.120028	FALSE	FALSE	FALSE	ukb-b-10215	1	150306462	0.00228426	461089	0.75	Hand grip strength (right)	Hand grip strength (right)	Hand grip strength (right) || ||	TRUE	igd	NA	NA	NA	NA	NA	NA	NA	150306462	1	0.0194446	31185	1.56928e-64	eqtl-a-ENSG00000163131	CTSS	TRUE	reported	textfile	2	1	TRUE
rs115983556	C	A	C	A	-0.292453	0.00225469	0.0673506	0.081256	FALSE	FALSE	FALSE	ukb-b-10215	1	149873582	0.00271468	461089	0.41	Hand grip strength (right)	Hand grip strength (right)	Hand grip strength (right) || ||	TRUE	igd	NA	NA	NA	NA	NA	NA	NA	149873582	1	0.0236194	26374	3.27115e-35	eqtl-a-ENSG00000163131	CTSS	TRUE	reported	textfile	2	1	TRUE
rs116021207	T	C	T	C	0.265909	-0.00342397	0.0255409	0.024972	FALSE	FALSE	FALSE	ukb-b-10215	1	150878767	0.00479535	461089	0.48	Hand grip strength (right)	Hand grip strength (right)	Hand grip strength (right) || ||	TRUE	igd	NA	NA	NA	NA	NA	NA	NA	150878767	1	0.0376599	26335	1.65539e-12	eqtl-a-ENSG00000163131	CTSS	TRUE	reported	textfile	2	1	TRUE
rs116398299	T	G	T	G	-0.774045	-0.00677267	0.0614997	0.067789	FALSE	FALSE	FALSE	ukb-b-10215	1	150857175	0.00298546	461089	0.0230001	Hand grip strength (right)	Hand grip strength (right)	Hand grip strength (right) || ||	TRUE	igd	NA	NA	NA	NA	NA	NA	NA	150857175	1	0.0239016	29693	1e-200	eqtl-a-ENSG00000163131	CTSS	TRUE	reported	textfile	2	1	TRUE
rs12073630	A	G	A	G	-0.744454	-0.006771	0.0640372	0.070968	FALSE	FALSE	FALSE	ukb-b-10215	1	150959758	0.00289485	461089	0.0189998	Hand grip strength (right)	Hand grip strength (right)	Hand grip strength (right) || ||	TRUE	igd	NA	NA	NA	NA	NA	NA	NA	150959758	1	0.0234894	30162	1e-200	eqtl-a-ENSG00000163131	CTSS	TRUE	reported	textfile	2	1	TRUE
rs12132987	A	G	A	G	-0.292139	0.00115714	0.0616952	0.065659	FALSE	FALSE	FALSE	ukb-b-10215	1	151689742	0.00299827	461089	0.7	Hand grip strength (right)	Hand grip strength (right)	Hand grip strength (right) || ||	TRUE	igd	NA	NA	NA	NA	NA	NA	NA	151689742	1	0.0246145	30547	1.7191e-32	eqtl-a-ENSG00000163131	CTSS	TRUE	reported	textfile	2	1	TRUE
rs12404949	A	G	A	G	0.317581	0.00350464	0.368206	0.356173	FALSE	FALSE	FALSE	ukb-b-10215	1	150802996	0.00155033	461089	0.0239999	Hand grip strength (right)	Hand grip strength (right)	Hand grip strength (right) || ||	TRUE	igd	TRUE	rs12404949	rs10305711	A	G	C	T	150753487	1	0.0120469	26563	3.74111e-153	eqtl-a-ENSG00000163131	CTSS	TRUE	reported	textfile	2	1	TRUE
rs1375493	A	G	A	G	0.0790494	0.00180936	0.565077	0.555935	FALSE	FALSE	FALSE	ukb-b-10215	2	182323766	0.00150082	461089	0.23	Hand grip strength (right)	Hand grip strength (right)	Hand grip strength (right) || ||	TRUE	igd	NA	NA	NA	NA	NA	NA	NA	182323766	2	0.0119872	31569	4.26383e-11	eqtl-a-ENSG00000163131	CTSS	TRUE	reported	textfile	2	1	TRUE
rs140086081	T	C	T	C	0.243287	0.00620638	0.0248707	0.025487	FALSE	FALSE	FALSE	ukb-b-10215	1	151123254	0.00486835	461089	0.2	Hand grip strength (right)	Hand grip strength (right)	Hand grip strength (right) || ||	TRUE	igd	NA	NA	NA	NA	NA	NA	NA	151123254	1	0.0381633	27692	1.83202e-10	eqtl-a-ENSG00000163131	CTSS	TRUE	reported	textfile	2	1	TRUE
rs149007767	T	C	T	C	-0.124961	0.000470954	0.149708	0.16217	FALSE	FALSE	FALSE	ukb-b-10215	7	50370254	0.00209181	461089	0.82	Hand grip strength (right)	Hand grip strength (right)	Hand grip strength (right) || ||	TRUE	igd	NA	NA	NA	NA	NA	NA	NA	50370254	7	0.0166484	30077	6.09677e-14	eqtl-a-ENSG00000163131	CTSS	TRUE	reported	textfile	2	1	TRUE
rs149333818	T	C	T	C	0.229985	-0.00489042	0.0429423	0.041287	FALSE	FALSE	FALSE	ukb-b-10215	1	151332841	0.00384273	461089	0.2	Hand grip strength (right)	Hand grip strength (right)	Hand grip strength (right) || ||	TRUE	igd	NA	NA	NA	NA	NA	NA	NA	151332841	1	0.0292945	26371	4.14095e-15	eqtl-a-ENSG00000163131	CTSS	TRUE	reported	textfile	2	1	TRUE
rs149697172	A	G	A	G	-0.375163	-0.00868122	0.0125478	0.015168	FALSE	FALSE	FALSE	ukb-b-10215	1	151455099	0.0063481	461089	0.17	Hand grip strength (right)	Hand grip strength (right)	Hand grip strength (right) || ||	TRUE	igd	NA	NA	NA	NA	NA	NA	NA	151455099	1	0.0533759	20257	2.08305e-12	eqtl-a-ENSG00000163131	CTSS	TRUE	reported	textfile	2	1	TRUE
rs182311317	G	T	G	T	-0.265069	0.00124434	0.0658583	0.061709	FALSE	FALSE	FALSE	ukb-b-10215	1	149733983	0.00364683	461089	0.73	Hand grip strength (right)	Hand grip strength (right)	Hand grip strength (right) || ||	TRUE	igd	TRUE	rs182311317	rs386467332	G	T	T	C	149731624	1	0.0238917	19219	1.32954e-28	eqtl-a-ENSG00000163131	CTSS	TRUE	reported	textfile	2	1	TRUE
rs185775380	G	A	G	A	-0.282007	-0.00486789	0.0145835	0.010064	FALSE	FALSE	FALSE	ukb-b-10215	1	149872979	0.00803274	461089	0.54	Hand grip strength (right)	Hand grip strength (right)	Hand grip strength (right) || ||	TRUE	igd	NA	NA	NA	NA	NA	NA	NA	149872979	1	0.0495915	18172	1.2959e-08	eqtl-a-ENSG00000163131	CTSS	TRUE	reported	textfile	2	1	TRUE
rs2065901	A	T	A	T	0.443372	0.00378713	0.412391	0.40461	FALSE	TRUE	FALSE	ukb-b-10215	1	150652420	0.00151247	461089	0.012	Hand grip strength (right)	Hand grip strength (right)	Hand grip strength (right) || ||	TRUE	igd	NA	NA	NA	NA	NA	NA	NA	150652420	1	0.0115002	25905	1e-200	eqtl-a-ENSG00000163131	CTSS	TRUE	reported	textfile	2	1	TRUE
rs34834099	T	C	T	C	-0.365571	0.000345254	0.0579151	0.06474	FALSE	FALSE	FALSE	ukb-b-10215	1	151502427	0.00301809	461089	0.91	Hand grip strength (right)	Hand grip strength (right)	Hand grip strength (right) || ||	TRUE	igd	NA	NA	NA	NA	NA	NA	NA	151502427	1	0.0252938	27772	2.39994e-47	eqtl-a-ENSG00000163131	CTSS	TRUE	reported	textfile	2	1	TRUE
rs34856868	A	G	A	G	0.25396	-2.28892e-05	0.0245314	0.029639	FALSE	FALSE	FALSE	ukb-b-10215	1	92554283	0.00437536	461089	1	Hand grip strength (right)	Hand grip strength (right)	Hand grip strength (right) || ||	TRUE	igd	NA	NA	NA	NA	NA	NA	NA	92554283	1	0.0384154	24808	3.82208e-11	eqtl-a-ENSG00000163131	CTSS	TRUE	reported	textfile	2	1	TRUE
rs56411234	A	G	A	G	0.241193	0.00868108	0.0272671	0.035289	FALSE	FALSE	FALSE	ukb-b-10215	1	150532376	0.00410113	461089	0.0340001	Hand grip strength (right)	Hand grip strength (right)	Hand grip strength (right) || ||	TRUE	igd	NA	NA	NA	NA	NA	NA	NA	150532376	1	0.0364886	26236	3.84326e-11	eqtl-a-ENSG00000163131	CTSS	TRUE	reported	textfile	2	1	TRUE
rs6782228	C	G	C	G	-0.0818704	-0.00122209	0.273721	0.267427	FALSE	TRUE	FALSE	ukb-b-10215	3	128323424	0.00168428	461089	0.47	Hand grip strength (right)	Hand grip strength (right)	Hand grip strength (right) || ||	TRUE	igd	NA	NA	NA	NA	NA	NA	NA	128323424	3	0.0133309	31569	8.17975e-10	eqtl-a-ENSG00000163131	CTSS	TRUE	reported	textfile	2	1	TRUE
rs72692873	A	G	A	G	-0.457369	-0.00259416	0.0729313	0.073548	FALSE	FALSE	FALSE	ukb-b-10215	1	150022827	0.00287434	461089	0.37	Hand grip strength (right)	Hand grip strength (right)	Hand grip strength (right) || ||	TRUE	igd	NA	NA	NA	NA	NA	NA	NA	150022827	1	0.0225632	26369	2.32863e-91	eqtl-a-ENSG00000163131	CTSS	TRUE	reported	textfile	2	1	TRUE
rs72700829	T	C	T	C	-0.738099	-0.00755962	0.0649691	0.06836	FALSE	FALSE	FALSE	ukb-b-10215	1	150540181	0.00296915	461089	0.0109999	Hand grip strength (right)	Hand grip strength (right)	Hand grip strength (right) || ||	TRUE	igd	NA	NA	NA	NA	NA	NA	NA	150540181	1	0.023335	29856	1e-200	eqtl-a-ENSG00000163131	CTSS	TRUE	reported	textfile	2	1	TRUE
rs7563201	A	G	A	G	-0.0729076	0.00116339	0.466469	0.500884	FALSE	FALSE	FALSE	ukb-b-10215	2	43561780	0.00149567	461089	0.44	Hand grip strength (right)	Hand grip strength (right)	Hand grip strength (right) || ||	TRUE	igd	NA	NA	NA	NA	NA	NA	NA	43561780	2	0.0119146	31240	9.39291e-10	eqtl-a-ENSG00000163131	CTSS	TRUE	reported	textfile	2	1	TRUE
rs79427717	A	G	A	G	-0.593924	-0.00516099	0.0513754	0.0436	FALSE	FALSE	FALSE	ukb-b-10215	1	150203716	0.00379546	461089	0.17	Hand grip strength (right)	Hand grip strength (right)	Hand grip strength (right) || ||	TRUE	igd	NA	NA	NA	NA	NA	NA	NA	150203716	1	0.0264925	26233	2.58226e-111	eqtl-a-ENSG00000163131	CTSS	TRUE	reported	textfile	2	1	TRUE
rs79671334	G	C	G	C	-0.648399	-0.0063024	0.0632649	0.070326	FALSE	TRUE	FALSE	ukb-b-10215	1	151115887	0.00291245	461089	0.0299999	Hand grip strength (right)	Hand grip strength (right)	Hand grip strength (right) || ||	TRUE	igd	NA	NA	NA	NA	NA	NA	NA	151115887	1	0.0238317	30160	5.30884e-163	eqtl-a-ENSG00000163131	CTSS	TRUE	reported	textfile	2	1	TRUE
rs11766581	T	C	T	C	-0.312018	0.00431963	0.657509	0.64295	FALSE	FALSE	FALSE	ukb-b-10215	7	6069983	0.00155	461089	0.00530005	Hand grip strength (right)	Hand grip strength (right)	Hand grip strength (right) || ||	TRUE	igd	NA	NA	NA	NA	NA	NA	NA	6069983	7	0.012264	31469	8.74984e-143	eqtl-a-ENSG00000086232	EIF2AK1	TRUE	reported	textfile	2	1	TRUE
rs117764546	A	G	A	G	0.273205	0.00519411	0.0328363	0.034622	FALSE	FALSE	FALSE	ukb-b-10215	7	6479411	0.00406672	461089	0.2	Hand grip strength (right)	Hand grip strength (right)	Hand grip strength (right) || ||	TRUE	igd	NA	NA	NA	NA	NA	NA	NA	6479411	7	0.0333185	26925	2.41213e-16	eqtl-a-ENSG00000086232	EIF2AK1	TRUE	reported	textfile	2	1	TRUE
rs149601341	A	G	A	G	0.245061	0.00488537	0.0335192	0.036815	FALSE	FALSE	FALSE	ukb-b-10215	7	6592934	0.0039562	461089	0.22	Hand grip strength (right)	Hand grip strength (right)	Hand grip strength (right) || ||	TRUE	igd	NA	NA	NA	NA	NA	NA	NA	6592934	7	0.0330031	26923	1.12435e-13	eqtl-a-ENSG00000086232	EIF2AK1	TRUE	reported	textfile	2	1	TRUE
rs17322650	G	A	G	A	-0.292839	0.0110962	0.0414895	0.039219	FALSE	FALSE	FALSE	ukb-b-10215	7	5885326	0.00380747	461089	0.00359998	Hand grip strength (right)	Hand grip strength (right)	Hand grip strength (right) || ||	TRUE	igd	NA	NA	NA	NA	NA	NA	NA	5885326	7	0.0297434	28144	7.16143e-23	eqtl-a-ENSG00000086232	EIF2AK1	TRUE	reported	textfile	2	1	TRUE
rs2301910	C	A	C	A	-0.239682	0.00578549	0.682008	0.657152	FALSE	FALSE	FALSE	ukb-b-10215	7	6204999	0.00159722	461089	0.000290001	Hand grip strength (right)	Hand grip strength (right)	Hand grip strength (right) || ||	TRUE	igd	NA	NA	NA	NA	NA	NA	NA	6204999	7	0.0126201	29978	1.98609e-80	eqtl-a-ENSG00000086232	EIF2AK1	TRUE	reported	textfile	2	1	TRUE
rs28498420	A	C	A	C	0.245326	0.00484733	0.0329526	0.035734	FALSE	FALSE	FALSE	ukb-b-10215	7	6728011	0.00400505	461089	0.23	Hand grip strength (right)	Hand grip strength (right)	Hand grip strength (right) || ||	TRUE	igd	NA	NA	NA	NA	NA	NA	NA	6728011	7	0.0332768	26923	1.67842e-13	eqtl-a-ENSG00000086232	EIF2AK1	TRUE	reported	textfile	2	1	TRUE
rs3750041	T	C	T	C	-0.140473	0.000826807	0.119512	0.122413	FALSE	FALSE	FALSE	ukb-b-10215	7	6370575	0.00227048	461089	0.719999	Hand grip strength (right)	Hand grip strength (right)	Hand grip strength (right) || ||	TRUE	igd	NA	NA	NA	NA	NA	NA	NA	6370575	7	0.0183094	31352	1.68811e-14	eqtl-a-ENSG00000086232	EIF2AK1	TRUE	reported	textfile	2	1	TRUE
rs55690035	A	G	A	G	-0.235373	0.010822	0.0456245	0.035391	FALSE	FALSE	FALSE	ukb-b-10215	7	5723598	0.00404251	461089	0.00739997	Hand grip strength (right)	Hand grip strength (right)	Hand grip strength (right) || ||	TRUE	igd	NA	NA	NA	NA	NA	NA	NA	5723598	7	0.0284535	28927	1.31522e-16	eqtl-a-ENSG00000086232	EIF2AK1	TRUE	reported	textfile	2	1	TRUE
rs592423	C	A	C	A	0.0755067	-0.0048386	0.532047	0.554185	FALSE	FALSE	FALSE	ukb-b-10215	6	139840693	0.00149335	461089	0.0012	Hand grip strength (right)	Hand grip strength (right)	Hand grip strength (right) || ||	TRUE	igd	NA	NA	NA	NA	NA	NA	NA	139840693	6	0.0119111	31355	2.30659e-10	eqtl-a-ENSG00000086232	EIF2AK1	TRUE	reported	textfile	2	1	TRUE
rs6459467	A	G	A	G	-0.107244	0.000583918	0.440396	0.383223	FALSE	FALSE	FALSE	ukb-b-10215	6	16288192	0.00152882	461089	0.7	Hand grip strength (right)	Hand grip strength (right)	Hand grip strength (right) || ||	TRUE	igd	NA	NA	NA	NA	NA	NA	NA	16288192	6	0.011955	31470	2.94374e-19	eqtl-a-ENSG00000086232	EIF2AK1	TRUE	reported	textfile	2	1	TRUE
rs6592965	A	G	A	G	0.124737	0.00031085	0.449532	0.455293	FALSE	FALSE	FALSE	ukb-b-10215	7	50427982	0.00149623	461089	0.84	Hand grip strength (right)	Hand grip strength (right)	Hand grip strength (right) || ||	TRUE	igd	NA	NA	NA	NA	NA	NA	NA	50427982	7	0.0119184	31470	1.24022e-25	eqtl-a-ENSG00000086232	EIF2AK1	TRUE	reported	textfile	2	1	TRUE
rs78395938	G	T	G	T	-0.37712	-0.000346336	0.0175633	0.021856	FALSE	FALSE	FALSE	ukb-b-10215	7	6195187	0.00510606	461089	0.95	Hand grip strength (right)	Hand grip strength (right)	Hand grip strength (right) || ||	TRUE	igd	NA	NA	NA	NA	NA	NA	NA	6195187	7	0.0451982	26981	7.19449e-17	eqtl-a-ENSG00000086232	EIF2AK1	TRUE	reported	textfile	2	1	TRUE
rs889964	C	T	C	T	0.180466	-0.00341128	0.522196	0.514046	FALSE	FALSE	FALSE	ukb-b-10215	7	6311610	0.00150539	461089	0.0230001	Hand grip strength (right)	Hand grip strength (right)	Hand grip strength (right) || ||	TRUE	igd	NA	NA	NA	NA	NA	NA	NA	6311610	7	0.011818	28289	1.2042e-52	eqtl-a-ENSG00000086232	EIF2AK1	TRUE	reported	textfile	2	1	TRUE
rs9648583	A	G	A	G	0.166589	-0.00542624	0.20112	0.217631	FALSE	FALSE	FALSE	ukb-b-10215	7	5911291	0.00180142	461089	0.00259998	Hand grip strength (right)	Hand grip strength (right)	Hand grip strength (right) || ||	TRUE	igd	NA	NA	NA	NA	NA	NA	NA	5911291	7	0.0147819	30316	1.85396e-29	eqtl-a-ENSG00000086232	EIF2AK1	TRUE	reported	textfile	2	1	TRUE
rs10788794	C	T	C	T	0.605804	0.00285582	0.366385	0.367549	FALSE	FALSE	FALSE	ukb-b-10215	1	150728676	0.00153912	461089	0.064	Hand grip strength (right)	Hand grip strength (right)	Hand grip strength (right) || ||	TRUE	igd	NA	NA	NA	NA	NA	NA	NA	150728676	1	0.0112512	31569	1e-200	eqtl-a-ENSG00000143387	CTSK	TRUE	reported	textfile	2	1	TRUE
rs112058376	A	G	A	G	0.201156	-0.00230993	0.0514041	0.054466	FALSE	FALSE	FALSE	ukb-b-10215	1	149922148	0.0032703	461089	0.48	Hand grip strength (right)	Hand grip strength (right)	Hand grip strength (right) || ||	TRUE	igd	NA	NA	NA	NA	NA	NA	NA	149922148	1	0.0268996	19889	7.54571e-14	eqtl-a-ENSG00000143387	CTSK	TRUE	reported	textfile	2	1	TRUE
rs11576320	A	G	A	G	0.505147	0.00323514	0.112712	0.11553	FALSE	FALSE	FALSE	ukb-b-10215	1	151133883	0.00236328	461089	0.17	Hand grip strength (right)	Hand grip strength (right)	Hand grip strength (right) || ||	TRUE	igd	NA	NA	NA	NA	NA	NA	NA	151133883	1	0.0183338	30902	4.12098e-167	eqtl-a-ENSG00000143387	CTSK	TRUE	reported	textfile	2	1	TRUE
rs116750901	A	G	A	G	0.344791	0.00478141	0.0506592	0.051578	FALSE	FALSE	FALSE	ukb-b-10215	1	151574295	0.00340659	461089	0.16	Hand grip strength (right)	Hand grip strength (right)	Hand grip strength (right) || ||	TRUE	igd	NA	NA	NA	NA	NA	NA	NA	151574295	1	0.026984	27223	2.18726e-37	eqtl-a-ENSG00000143387	CTSK	TRUE	reported	textfile	2	1	TRUE
rs11800656	T	C	T	C	-0.314257	0.00146149	0.0887027	0.095968	FALSE	FALSE	FALSE	ukb-b-10215	1	150419879	0.00252548	461089	0.56	Hand grip strength (right)	Hand grip strength (right)	Hand grip strength (right) || ||	TRUE	igd	NA	NA	NA	NA	NA	NA	NA	150419879	1	0.0207659	31568	9.75214e-52	eqtl-a-ENSG00000143387	CTSK	TRUE	reported	textfile	2	1	TRUE
rs11808823	G	A	G	A	0.351619	0.00418674	0.124264	0.102284	FALSE	FALSE	FALSE	ukb-b-10215	1	150116525	0.00244932	461089	0.0870001	Hand grip strength (right)	Hand grip strength (right)	Hand grip strength (right) || ||	TRUE	igd	NA	NA	NA	NA	NA	NA	NA	150116525	1	0.0177976	31060	7.06643e-87	eqtl-a-ENSG00000143387	CTSK	TRUE	reported	textfile	2	1	TRUE
rs12069445	T	C	T	C	-0.257128	0.00264085	0.63322	0.644913	FALSE	FALSE	FALSE	ukb-b-10215	1	151335440	0.00155823	461089	0.0899995	Hand grip strength (right)	Hand grip strength (right)	Hand grip strength (right) || ||	TRUE	igd	NA	NA	NA	NA	NA	NA	NA	151335440	1	0.0121588	31231	2.91608e-99	eqtl-a-ENSG00000143387	CTSK	TRUE	reported	textfile	2	1	TRUE
rs12124948	T	C	T	C	-0.548296	-0.00651473	0.425184	0.41908	FALSE	FALSE	FALSE	ukb-b-10215	1	150527294	0.00150999	461089	1.6e-05	Hand grip strength (right)	Hand grip strength (right)	Hand grip strength (right) || ||	TRUE	igd	NA	NA	NA	NA	NA	NA	NA	150527294	1	0.0111193	31346	1e-200	eqtl-a-ENSG00000143387	CTSK	TRUE	reported	textfile	2	1	TRUE
rs139783923	A	G	A	G	0.270834	0.00245874	0.0200226	0.019799	FALSE	FALSE	FALSE	ukb-b-10215	1	150384868	0.00540457	461089	0.649999	Hand grip strength (right)	Hand grip strength (right)	Hand grip strength (right) || ||	TRUE	igd	NA	NA	NA	NA	NA	NA	NA	150384868	1	0.0424278	25452	1.73201e-10	eqtl-a-ENSG00000143387	CTSK	TRUE	reported	textfile	2	1	TRUE
rs139954650	A	G	A	G	-0.340309	0.00813822	0.0186695	0.025178	FALSE	FALSE	FALSE	ukb-b-10215	1	151086960	0.00488928	461089	0.0959997	Hand grip strength (right)	Hand grip strength (right)	Hand grip strength (right) || ||	TRUE	igd	NA	NA	NA	NA	NA	NA	NA	151086960	1	0.043878	22001	8.76597e-15	eqtl-a-ENSG00000143387	CTSK	TRUE	reported	textfile	2	1	TRUE
rs144581493	T	G	T	G	0.336747	-0.00231964	0.0454637	0.051518	FALSE	FALSE	FALSE	ukb-b-10215	1	150170113	0.00351946	461089	0.51	Hand grip strength (right)	Hand grip strength (right)	Hand grip strength (right) || ||	TRUE	igd	NA	NA	NA	NA	NA	NA	NA	150170113	1	0.0284294	25025	2.28402e-32	eqtl-a-ENSG00000143387	CTSK	TRUE	reported	textfile	2	1	TRUE
rs146468719	C	A	C	A	0.56096	0.00195851	0.202056	0.197086	FALSE	FALSE	FALSE	ukb-b-10215	1	151000790	0.0018853	461089	0.3	Hand grip strength (right)	Hand grip strength (right)	Hand grip strength (right) || ||	TRUE	igd	NA	NA	NA	NA	NA	NA	NA	151000790	1	0.0140504	30902	1e-200	eqtl-a-ENSG00000143387	CTSK	TRUE	reported	textfile	2	1	TRUE
rs148590893	G	A	G	A	-0.212478	0.00193965	0.0704049	0.086142	FALSE	FALSE	FALSE	ukb-b-10215	1	149782667	0.00264795	461089	0.46	Hand grip strength (right)	Hand grip strength (right)	Hand grip strength (right) || ||	TRUE	igd	NA	NA	NA	NA	NA	NA	NA	149782667	1	0.0231958	29498	5.17965e-20	eqtl-a-ENSG00000143387	CTSK	TRUE	reported	textfile	2	1	TRUE
rs192111926	G	A	G	A	-0.264028	0.000727236	0.019214	0.015635	FALSE	FALSE	FALSE	ukb-b-10215	1	151048230	0.00620608	461089	0.91	Hand grip strength (right)	Hand grip strength (right)	Hand grip strength (right) || ||	TRUE	igd	NA	NA	NA	NA	NA	NA	NA	151048230	1	0.0432989	17696	1.07399e-09	eqtl-a-ENSG00000143387	CTSK	TRUE	reported	textfile	2	1	TRUE
rs28536536	T	C	T	C	0.297459	0.00208495	0.177363	0.147202	FALSE	FALSE	FALSE	ukb-b-10215	1	149998779	0.00228824	461089	0.36	Hand grip strength (right)	Hand grip strength (right)	Hand grip strength (right) || ||	TRUE	igd	NA	NA	NA	NA	NA	NA	NA	149998779	1	0.015379	25113	2.39001e-83	eqtl-a-ENSG00000143387	CTSK	TRUE	reported	textfile	2	1	TRUE
rs34090972	T	C	T	C	0.809887	0.00229435	0.0934884	0.078436	FALSE	FALSE	FALSE	ukb-b-10215	1	150932273	0.00276	461089	0.41	Hand grip strength (right)	Hand grip strength (right)	Hand grip strength (right) || ||	TRUE	igd	NA	NA	NA	NA	NA	NA	NA	150932273	1	0.0192747	30875	1e-200	eqtl-a-ENSG00000143387	CTSK	TRUE	reported	textfile	2	1	TRUE
rs34834099	T	C	T	C	-0.297314	0.000345254	0.0579151	0.06474	FALSE	FALSE	FALSE	ukb-b-10215	1	151502427	0.00301809	461089	0.91	Hand grip strength (right)	Hand grip strength (right)	Hand grip strength (right) || ||	TRUE	igd	NA	NA	NA	NA	NA	NA	NA	151502427	1	0.0253571	27772	9.46673e-32	eqtl-a-ENSG00000143387	CTSK	TRUE	reported	textfile	2	1	TRUE
rs4926386	A	C	A	C	0.24938	0.00278599	0.12009	0.100277	FALSE	FALSE	FALSE	ukb-b-10215	1	149886135	0.00249271	461089	0.26	Hand grip strength (right)	Hand grip strength (right)	Hand grip strength (right) || ||	TRUE	igd	NA	NA	NA	NA	NA	NA	NA	149886135	1	0.0181886	31501	8.77203e-43	eqtl-a-ENSG00000143387	CTSK	TRUE	reported	textfile	2	1	TRUE
rs4971026	C	T	C	T	-0.314185	0.00214714	0.68326	0.707328	FALSE	FALSE	FALSE	ukb-b-10215	1	151234301	0.00163338	461089	0.19	Hand grip strength (right)	Hand grip strength (right)	Hand grip strength (right) || ||	TRUE	igd	NA	NA	NA	NA	NA	NA	NA	151234301	1	0.0125175	30918	5.04661e-139	eqtl-a-ENSG00000143387	CTSK	TRUE	reported	textfile	2	1	TRUE
rs58304714	A	T	A	T	0.483992	0.00375272	0.349773	0.3551	FALSE	TRUE	FALSE	ukb-b-10215	1	150841066	0.00155298	461089	0.016	Hand grip strength (right)	Hand grip strength (right)	Hand grip strength (right) || ||	TRUE	igd	TRUE	rs58304714	rs6660845	A	T	A	G	150831561	1	0.0117965	26902	1e-200	eqtl-a-ENSG00000143387	CTSK	TRUE	reported	textfile	2	1	TRUE
rs61817510	T	C	T	C	0.670211	-0.00659192	0.0549667	0.047934	FALSE	FALSE	FALSE	ukb-b-10215	1	150374398	0.00354221	461089	0.0629999	Hand grip strength (right)	Hand grip strength (right)	Hand grip strength (right) || ||	TRUE	igd	NA	NA	NA	NA	NA	NA	NA	150374398	1	0.0254973	24887	2.79898e-152	eqtl-a-ENSG00000143387	CTSK	TRUE	reported	textfile	2	1	TRUE
rs61819479	A	C	A	C	-0.231759	0.00335767	0.0997122	0.126206	FALSE	FALSE	FALSE	ukb-b-10215	1	151456996	0.00238996	461089	0.16	Hand grip strength (right)	Hand grip strength (right)	Hand grip strength (right) || ||	TRUE	igd	NA	NA	NA	NA	NA	NA	NA	151456996	1	0.0197686	26617	9.64939e-32	eqtl-a-ENSG00000143387	CTSK	TRUE	reported	textfile	2	1	TRUE
rs6661872	G	C	G	C	0.516791	0.00379054	0.409396	0.404608	FALSE	TRUE	FALSE	ukb-b-10215	1	150628357	0.00151249	461089	0.012	Hand grip strength (right)	Hand grip strength (right)	Hand grip strength (right) || ||	TRUE	igd	NA	NA	NA	NA	NA	NA	NA	150628357	1	0.0112953	31564	1e-200	eqtl-a-ENSG00000143387	CTSK	TRUE	reported	textfile	2	1	TRUE
rs7511649	C	T	C	T	0.35428	-0.00327062	0.206489	0.197828	FALSE	FALSE	FALSE	ukb-b-10215	1	150270791	0.00186451	461089	0.0790005	Hand grip strength (right)	Hand grip strength (right)	Hand grip strength (right) || ||	TRUE	igd	NA	NA	NA	NA	NA	NA	NA	150270791	1	0.0143979	31350	1.07895e-133	eqtl-a-ENSG00000143387	CTSK	TRUE	reported	textfile	2	1	TRUE
rs76198696	G	A	G	A	0.295523	-0.00203805	0.0201061	0.019097	FALSE	FALSE	FALSE	ukb-b-10215	1	150165642	0.00541962	461089	0.709999	Hand grip strength (right)	Hand grip strength (right)	Hand grip strength (right) || ||	TRUE	igd	NA	NA	NA	NA	NA	NA	NA	150165642	1	0.0423295	24497	2.92281e-12	eqtl-a-ENSG00000143387	CTSK	TRUE	reported	textfile	2	1	TRUE
rs78426848	T	G	T	G	-0.410392	0.00844966	0.0186082	0.025361	FALSE	FALSE	FALSE	ukb-b-10215	1	150984035	0.00472024	461089	0.0729995	Hand grip strength (right)	Hand grip strength (right)	Hand grip strength (right) || ||	TRUE	igd	NA	NA	NA	NA	NA	NA	NA	150984035	1	0.0439068	25523	9.01779e-21	eqtl-a-ENSG00000143387	CTSK	TRUE	reported	textfile	2	1	TRUE
rs11602954	A	G	A	G	0.118104	-9.94783e-05	0.211758	0.22637	FALSE	FALSE	FALSE	ukb-b-10215	11	202856	0.00176756	461089	0.96	Hand grip strength (right)	Hand grip strength (right)	Hand grip strength (right) || ||	TRUE	igd	NA	NA	NA	NA	NA	NA	NA	202856	11	0.0145339	25896	4.43711e-16	eqtl-a-ENSG00000087237	CETP	TRUE	reported	textfile	2	1	TRUE
rs1532624	A	C	A	C	-0.192041	-0.00363788	0.437102	0.439396	FALSE	FALSE	FALSE	ukb-b-10215	16	57005479	0.00150178	461089	0.015	Hand grip strength (right)	Hand grip strength (right)	Hand grip strength (right) || ||	TRUE	igd	NA	NA	NA	NA	NA	NA	NA	57005479	16	0.0118894	31086	1.09572e-58	eqtl-a-ENSG00000087237	CETP	TRUE	reported	textfile	2	1	TRUE
rs1651666	T	C	T	C	0.160018	0.000768136	0.311549	0.303232	FALSE	FALSE	FALSE	ukb-b-10215	16	57056508	0.00162051	461089	0.64	Hand grip strength (right)	Hand grip strength (right)	Hand grip strength (right) || ||	TRUE	igd	NA	NA	NA	NA	NA	NA	NA	57056508	16	0.0127805	31470	5.77431e-36	eqtl-a-ENSG00000087237	CETP	TRUE	reported	textfile	2	1	TRUE
rs17825630	A	G	A	G	0.104411	-0.000846534	0.108121	0.143792	FALSE	FALSE	FALSE	ukb-b-10215	3	56950055	0.00220322	461089	0.7	Hand grip strength (right)	Hand grip strength (right)	Hand grip strength (right) || ||	TRUE	igd	NA	NA	NA	NA	NA	NA	NA	56950055	3	0.019146	31470	4.94163e-08	eqtl-a-ENSG00000087237	CETP	TRUE	reported	textfile	2	1	TRUE
rs2950393	A	G	A	G	0.0697559	-0.00406754	0.317506	0.336217	FALSE	FALSE	FALSE	ukb-b-10215	12	57036023	0.00157329	461089	0.00969996	Hand grip strength (right)	Hand grip strength (right)	Hand grip strength (right) || ||	TRUE	igd	NA	NA	NA	NA	NA	NA	NA	57036023	12	0.0127721	31355	4.72389e-08	eqtl-a-ENSG00000087237	CETP	TRUE	reported	textfile	2	1	TRUE
rs72786737	G	A	G	A	0.219777	-0.00088415	0.0261479	0.032337	FALSE	FALSE	FALSE	ukb-b-10215	16	56873814	0.00419913	461089	0.83	Hand grip strength (right)	Hand grip strength (right)	Hand grip strength (right) || ||	TRUE	igd	NA	NA	NA	NA	NA	NA	NA	56873814	16	0.0372516	28840	3.64376e-09	eqtl-a-ENSG00000087237	CETP	TRUE	reported	textfile	2	1	TRUE
rs10873955	G	A	G	A	-0.0875113	-0.00241237	0.730524	0.749561	FALSE	FALSE	FALSE	ukb-b-10215	1	78284211	0.0017128	461089	0.16	Hand grip strength (right)	Hand grip strength (right)	Hand grip strength (right) || ||	TRUE	igd	NA	NA	NA	NA	NA	NA	NA	78284211	1	0.013394	31684	6.42096e-11	eqtl-a-ENSG00000122420	PTGFR	TRUE	reported	textfile	2	1	TRUE
rs113706158	A	T	A	T	-0.0930128	-0.000113154	0.249368	0.266705	FALSE	TRUE	FALSE	ukb-b-10215	1	79340958	0.00167837	461089	0.95	Hand grip strength (right)	Hand grip strength (right)	Hand grip strength (right) || ||	TRUE	igd	NA	NA	NA	NA	NA	NA	NA	79340958	1	0.0137343	31566	1.26648e-11	eqtl-a-ENSG00000122420	PTGFR	TRUE	reported	textfile	2	1	TRUE
rs12021502	A	C	A	C	0.143314	0.000614411	0.076202	0.065055	FALSE	FALSE	FALSE	ukb-b-10215	1	78168758	0.00301926	461089	0.84	Hand grip strength (right)	Hand grip strength (right)	Hand grip strength (right) || ||	TRUE	igd	NA	NA	NA	NA	NA	NA	NA	78168758	1	0.0223998	28224	1.57431e-10	eqtl-a-ENSG00000122420	PTGFR	TRUE	reported	textfile	2	1	TRUE
rs12077324	C	T	C	T	-0.248758	-0.00166212	0.279768	0.285964	FALSE	FALSE	FALSE	ukb-b-10215	1	79024688	0.00164569	461089	0.31	Hand grip strength (right)	Hand grip strength (right)	Hand grip strength (right) || ||	TRUE	igd	NA	NA	NA	NA	NA	NA	NA	79024688	1	0.0130926	30337	1.7053e-80	eqtl-a-ENSG00000122420	PTGFR	TRUE	reported	textfile	2	1	TRUE
rs59141469	A	G	A	G	0.169038	0.00547545	0.0387842	0.037184	FALSE	FALSE	FALSE	ukb-b-10215	1	78974955	0.00393112	461089	0.16	Hand grip strength (right)	Hand grip strength (right)	Hand grip strength (right) || ||	TRUE	igd	NA	NA	NA	NA	NA	NA	NA	78974955	1	0.0307924	31181	4.03302e-08	eqtl-a-ENSG00000122420	PTGFR	TRUE	reported	textfile	2	1	TRUE
rs6424770	A	G	A	G	0.159949	0.00247382	0.376769	0.366776	FALSE	FALSE	FALSE	ukb-b-10215	1	78839926	0.00154923	461089	0.11	Hand grip strength (right)	Hand grip strength (right)	Hand grip strength (right) || ||	TRUE	igd	NA	NA	NA	NA	NA	NA	NA	78839926	1	0.0122084	31355	3.22404e-39	eqtl-a-ENSG00000122420	PTGFR	TRUE	reported	textfile	2	1	TRUE
rs6667803	G	A	G	A	-0.0942774	-0.00204329	0.733136	0.763638	FALSE	FALSE	FALSE	ukb-b-10215	1	78012116	0.0017475	461089	0.24	Hand grip strength (right)	Hand grip strength (right)	Hand grip strength (right) || ||	TRUE	igd	NA	NA	NA	NA	NA	NA	NA	78012116	1	0.0134323	31566	2.24078e-12	eqtl-a-ENSG00000122420	PTGFR	TRUE	reported	textfile	2	1	TRUE
rs6679941	C	G	C	G	0.115383	-0.000119162	0.225274	0.217642	FALSE	TRUE	FALSE	ukb-b-10215	1	78738179	0.00180557	461089	0.95	Hand grip strength (right)	Hand grip strength (right)	Hand grip strength (right) || ||	TRUE	igd	NA	NA	NA	NA	NA	NA	NA	78738179	1	0.0142136	31565	4.74679e-16	eqtl-a-ENSG00000122420	PTGFR	TRUE	reported	textfile	2	1	TRUE
rs76038246	G	A	G	A	0.147979	0.00207301	0.0734957	0.067065	FALSE	FALSE	FALSE	ukb-b-10215	1	78512469	0.00307127	461089	0.5	Hand grip strength (right)	Hand grip strength (right)	Hand grip strength (right) || ||	TRUE	igd	NA	NA	NA	NA	NA	NA	NA	78512469	1	0.0227741	31682	8.16018e-11	eqtl-a-ENSG00000122420	PTGFR	TRUE	reported	textfile	2	1	TRUE
rs11239550	G	A	G	A	-0.0866593	0.00258985	0.319847	0.315912	FALSE	FALSE	FALSE	ukb-b-10215	10	46024729	0.00159972	461089	0.11	Hand grip strength (right)	Hand grip strength (right)	Hand grip strength (right) || ||	TRUE	igd	NA	NA	NA	NA	NA	NA	NA	46024729	10	0.0127397	31300	1.02896e-11	eqtl-a-ENSG00000133742	CA1	TRUE	reported	textfile	2	1	TRUE
rs12974711	C	T	C	T	0.185605	0.00540543	0.0629954	0.083622	FALSE	FALSE	FALSE	ukb-b-10215	19	11297258	0.00268594	461089	0.0439997	Hand grip strength (right)	Hand grip strength (right)	Hand grip strength (right) || ||	TRUE	igd	NA	NA	NA	NA	NA	NA	NA	11297258	19	0.0244475	31569	3.14992e-14	eqtl-a-ENSG00000133742	CA1	TRUE	reported	textfile	2	1	TRUE
rs2120019	C	T	C	T	-0.146578	0.00452324	0.235146	0.192937	FALSE	FALSE	FALSE	ukb-b-10215	15	75334184	0.00188022	461089	0.016	Hand grip strength (right)	Hand grip strength (right)	Hand grip strength (right) || ||	TRUE	igd	NA	NA	NA	NA	NA	NA	NA	75334184	15	0.0139798	31684	1.01251e-25	eqtl-a-ENSG00000133742	CA1	TRUE	reported	textfile	2	1	TRUE
rs225245	G	A	G	A	0.0920685	0.000774798	0.440335	0.454859	FALSE	FALSE	FALSE	ukb-b-10215	17	33946107	0.00149341	461089	0.6	Hand grip strength (right)	Hand grip strength (right)	Hand grip strength (right) || ||	TRUE	igd	NA	NA	NA	NA	NA	NA	NA	33946107	17	0.0119641	31355	1.41286e-14	eqtl-a-ENSG00000133742	CA1	TRUE	reported	textfile	2	1	TRUE
rs35033748	C	T	C	T	0.17811	-0.00251564	0.215702	0.205241	FALSE	FALSE	FALSE	ukb-b-10215	17	27183104	0.00183834	461089	0.17	Hand grip strength (right)	Hand grip strength (right)	Hand grip strength (right) || ||	TRUE	igd	TRUE	rs35033748	rs9914988	C	T	G	A	27179590	17	0.0143924	27324	3.56041e-35	eqtl-a-ENSG00000133742	CA1	TRUE	reported	textfile	2	1	TRUE
rs3896594	G	T	G	T	-0.070467	-0.00157168	0.377086	0.38245	FALSE	FALSE	FALSE	ukb-b-10215	2	8762414	0.00153673	461089	0.31	Hand grip strength (right)	Hand grip strength (right)	Hand grip strength (right) || ||	TRUE	igd	NA	NA	NA	NA	NA	NA	NA	8762414	2	0.012266	31569	9.19221e-09	eqtl-a-ENSG00000133742	CA1	TRUE	reported	textfile	2	1	TRUE
rs6014993	G	A	G	A	0.0658199	0.00108603	0.490224	0.487318	FALSE	FALSE	FALSE	ukb-b-10215	20	55991637	0.00149385	461089	0.47	Hand grip strength (right)	Hand grip strength (right)	Hand grip strength (right) || ||	TRUE	igd	NA	NA	NA	NA	NA	NA	NA	55991637	20	0.0118929	26332	3.12299e-08	eqtl-a-ENSG00000133742	CA1	TRUE	reported	textfile	2	1	TRUE
rs6084653	G	C	G	C	0.15021	-0.00174555	0.36636	0.387333	FALSE	TRUE	FALSE	ukb-b-10215	20	4157072	0.00153301	461089	0.25	Hand grip strength (right)	Hand grip strength (right)	Hand grip strength (right) || ||	TRUE	igd	NA	NA	NA	NA	NA	NA	NA	4157072	20	0.012288	31569	2.3142e-34	eqtl-a-ENSG00000133742	CA1	TRUE	reported	textfile	2	1	TRUE
rs6495122	C	A	C	A	0.0816548	-0.00315876	0.555691	0.591161	FALSE	FALSE	FALSE	ukb-b-10215	15	75125645	0.00151044	461089	0.0369999	Hand grip strength (right)	Hand grip strength (right)	Hand grip strength (right) || ||	TRUE	igd	NA	NA	NA	NA	NA	NA	NA	75125645	15	0.0119583	31300	8.58618e-12	eqtl-a-ENSG00000133742	CA1	TRUE	reported	textfile	2	1	TRUE
rs6592965	A	G	A	G	0.0693837	0.00031085	0.449532	0.455293	FALSE	FALSE	FALSE	ukb-b-10215	7	50427982	0.00149623	461089	0.84	Hand grip strength (right)	Hand grip strength (right)	Hand grip strength (right) || ||	TRUE	igd	NA	NA	NA	NA	NA	NA	NA	50427982	7	0.0119503	31684	6.4059e-09	eqtl-a-ENSG00000133742	CA1	TRUE	reported	textfile	2	1	TRUE
rs8067342	T	C	T	C	-0.0845168	0.00305263	0.28952	0.316943	FALSE	FALSE	FALSE	ukb-b-10215	17	21156860	0.00159872	461089	0.0560003	Hand grip strength (right)	Hand grip strength (right)	Hand grip strength (right) || ||	TRUE	igd	NA	NA	NA	NA	NA	NA	NA	21156860	17	0.0131036	31155	1.11851e-10	eqtl-a-ENSG00000133742	CA1	TRUE	reported	textfile	2	1	TRUE
rs875741	A	G	A	G	0.111649	-0.000766738	0.396388	0.406277	FALSE	FALSE	FALSE	ukb-b-10215	5	173287851	0.0015134	461089	0.61	Hand grip strength (right)	Hand grip strength (right)	Hand grip strength (right) || ||	TRUE	igd	NA	NA	NA	NA	NA	NA	NA	173287851	5	0.0121313	31684	3.46817e-20	eqtl-a-ENSG00000133742	CA1	TRUE	reported	textfile	2	1	TRUE
rs9399137	C	T	C	T	0.133224	-0.00270291	0.264393	0.258106	FALSE	FALSE	FALSE	ukb-b-10215	6	135419018	0.0017045	461089	0.11	Hand grip strength (right)	Hand grip strength (right)	Hand grip strength (right) || ||	TRUE	igd	NA	NA	NA	NA	NA	NA	NA	135419018	6	0.0134491	31569	3.93641e-23	eqtl-a-ENSG00000133742	CA1	TRUE	reported	textfile	2	1	TRUE
rs11750528	T	A	T	A	0.251091	-0.000824008	0.201605	0.207646	FALSE	TRUE	FALSE	ukb-b-10215	5	76675248	0.00183706	461089	0.649999	Hand grip strength (right)	Hand grip strength (right)	Hand grip strength (right) || ||	TRUE	igd	NA	NA	NA	NA	NA	NA	NA	76675248	5	0.0146836	31341	1.48388e-65	eqtl-a-ENSG00000113231	PDE8B	TRUE	reported	textfile	2	1	TRUE
rs1382881	G	T	G	T	-0.144738	0.00285322	0.910249	0.884132	FALSE	FALSE	FALSE	ukb-b-10215	5	76502933	0.00239322	461089	0.23	Hand grip strength (right)	Hand grip strength (right)	Hand grip strength (right) || ||	TRUE	igd	NA	NA	NA	NA	NA	NA	NA	76502933	5	0.0207874	28259	3.34041e-12	eqtl-a-ENSG00000113231	PDE8B	TRUE	reported	textfile	2	1	TRUE
rs163037	A	G	A	G	-0.36464	-0.000705216	0.460161	0.463977	FALSE	FALSE	FALSE	ukb-b-10215	5	76779753	0.00148873	461089	0.64	Hand grip strength (right)	Hand grip strength (right)	Hand grip strength (right) || ||	TRUE	igd	NA	NA	NA	NA	NA	NA	NA	76779753	5	0.0115403	31355	1e-200	eqtl-a-ENSG00000113231	PDE8B	TRUE	reported	textfile	2	1	TRUE
rs251423	A	G	A	G	-0.211988	0.00098409	0.194099	0.221201	FALSE	FALSE	FALSE	ukb-b-10215	5	76574318	0.00179644	461089	0.58	Hand grip strength (right)	Hand grip strength (right)	Hand grip strength (right) || ||	TRUE	igd	NA	NA	NA	NA	NA	NA	NA	76574318	5	0.0149423	31350	1.09951e-45	eqtl-a-ENSG00000113231	PDE8B	TRUE	reported	textfile	2	1	TRUE
rs4704433	T	C	T	C	-0.345932	0.000204233	0.281228	0.320232	FALSE	FALSE	FALSE	ukb-b-10215	5	76882385	0.001634	461089	0.9	Hand grip strength (right)	Hand grip strength (right)	Hand grip strength (right) || ||	TRUE	igd	NA	NA	NA	NA	NA	NA	NA	76882385	5	0.0129137	30687	4.45656e-158	eqtl-a-ENSG00000113231	PDE8B	TRUE	reported	textfile	2	1	TRUE
rs8026803	C	T	C	T	-0.102445	-0.00181463	0.247924	0.260509	FALSE	FALSE	FALSE	ukb-b-10215	15	80260014	0.00169293	461089	0.28	Hand grip strength (right)	Hand grip strength (right)	Hand grip strength (right) || ||	TRUE	igd	NA	NA	NA	NA	NA	NA	NA	80260014	15	0.0137563	31470	9.53455e-14	eqtl-a-ENSG00000113231	PDE8B	TRUE	reported	textfile	2	1	TRUE
rs913672	G	T	G	T	0.0809502	0.00259445	0.340707	0.340748	FALSE	FALSE	FALSE	ukb-b-10215	20	48906967	0.00157028	461089	0.0980009	Hand grip strength (right)	Hand grip strength (right)	Hand grip strength (right) || ||	TRUE	igd	NA	NA	NA	NA	NA	NA	NA	48906967	20	0.0125393	31355	1.0779e-10	eqtl-a-ENSG00000113231	PDE8B	TRUE	reported	textfile	2	1	TRUE
rs142875290	T	C	T	C	-0.459644	0.00378699	0.0190656	0.010348	FALSE	FALSE	FALSE	ukb-b-10215	9	130336163	0.0074349	461089	0.61	Hand grip strength (right)	Hand grip strength (right)	Hand grip strength (right) || ||	TRUE	igd	NA	NA	NA	NA	NA	NA	NA	130336163	9	0.0433487	17466	2.86748e-26	eqtl-a-ENSG00000136807	CDK9	TRUE	reported	textfile	2	1	TRUE
rs3217738	T	C	T	C	-0.503098	0.00958005	0.0211623	0.014671	FALSE	FALSE	FALSE	ukb-b-10215	9	130549763	0.00618756	461089	0.12	Hand grip strength (right)	Hand grip strength (right)	Hand grip strength (right) || ||	TRUE	igd	NA	NA	NA	NA	NA	NA	NA	130549763	9	0.0411357	24684	2.13895e-34	eqtl-a-ENSG00000136807	CDK9	TRUE	reported	textfile	2	1	TRUE
rs41307463	T	C	T	C	0.208795	0.00383631	0.0250038	0.024017	FALSE	FALSE	FALSE	ukb-b-10215	9	130570638	0.00511107	461089	0.450001	Hand grip strength (right)	Hand grip strength (right)	Hand grip strength (right) || ||	TRUE	igd	NA	NA	NA	NA	NA	NA	NA	130570638	9	0.0380783	24418	4.17696e-08	eqtl-a-ENSG00000136807	CDK9	TRUE	reported	textfile	2	1	TRUE
rs10518336	A	G	A	G	-0.18391	0.00212031	0.458567	0.480051	FALSE	FALSE	FALSE	ukb-b-10215	4	120522934	0.00148858	461089	0.15	Hand grip strength (right)	Hand grip strength (right)	Hand grip strength (right) || ||	TRUE	igd	NA	NA	NA	NA	NA	NA	NA	120522934	4	0.0118438	26609	2.24957e-54	eqtl-a-ENSG00000138735	PDE5A	TRUE	reported	textfile	2	1	TRUE
rs11098489	G	A	G	A	-0.139654	0.00291213	0.430118	0.453482	FALSE	FALSE	FALSE	ukb-b-10215	4	120081606	0.00149269	461089	0.051	Hand grip strength (right)	Hand grip strength (right)	Hand grip strength (right) || ||	TRUE	igd	NA	NA	NA	NA	NA	NA	NA	120081606	4	0.0119639	26609	1.74703e-31	eqtl-a-ENSG00000138735	PDE5A	TRUE	reported	textfile	2	1	TRUE
rs113974900	C	T	C	T	0.198122	-0.00545441	0.034849	0.035411	FALSE	FALSE	FALSE	ukb-b-10215	4	120039705	0.00406643	461089	0.18	Hand grip strength (right)	Hand grip strength (right)	Hand grip strength (right) || ||	TRUE	igd	NA	NA	NA	NA	NA	NA	NA	120039705	4	0.0324099	25424	9.77755e-10	eqtl-a-ENSG00000138735	PDE5A	TRUE	reported	textfile	2	1	TRUE
rs11602954	A	G	A	G	0.13055	-9.94783e-05	0.211758	0.22637	FALSE	FALSE	FALSE	ukb-b-10215	11	202856	0.00176756	461089	0.96	Hand grip strength (right)	Hand grip strength (right)	Hand grip strength (right) || ||	TRUE	igd	NA	NA	NA	NA	NA	NA	NA	202856	11	0.0145263	26110	2.54097e-19	eqtl-a-ENSG00000138735	PDE5A	TRUE	reported	textfile	2	1	TRUE
rs11724758	A	G	A	G	-0.18308	0.00253063	0.453737	0.475886	FALSE	FALSE	FALSE	ukb-b-10215	4	120239878	0.00148755	461089	0.089	Hand grip strength (right)	Hand grip strength (right)	Hand grip strength (right) || ||	TRUE	igd	NA	NA	NA	NA	NA	NA	NA	120239878	4	0.011855	26609	8.38301e-54	eqtl-a-ENSG00000138735	PDE5A	TRUE	reported	textfile	2	1	TRUE
rs12502497	A	G	A	G	-0.0990362	-0.00156018	0.29955	0.332844	FALSE	FALSE	FALSE	ukb-b-10215	4	120866594	0.0015992	461089	0.33	Hand grip strength (right)	Hand grip strength (right)	Hand grip strength (right) || ||	TRUE	igd	NA	NA	NA	NA	NA	NA	NA	120866594	4	0.0129666	25772	2.20597e-14	eqtl-a-ENSG00000138735	PDE5A	TRUE	reported	textfile	2	1	TRUE
rs13134517	A	G	A	G	-0.162606	0.00149075	0.498849	0.512624	FALSE	FALSE	FALSE	ukb-b-10215	4	120405262	0.00148743	461089	0.32	Hand grip strength (right)	Hand grip strength (right)	Hand grip strength (right) || ||	TRUE	igd	NA	NA	NA	NA	NA	NA	NA	120405262	4	0.0118246	26494	4.99574e-43	eqtl-a-ENSG00000138735	PDE5A	TRUE	reported	textfile	2	1	TRUE
rs156356	C	T	C	T	0.090815	-0.00399518	0.48686	0.460665	FALSE	FALSE	FALSE	ukb-b-10215	20	1819280	0.00153467	461089	0.00920005	Hand grip strength (right)	Hand grip strength (right)	Hand grip strength (right) || ||	TRUE	igd	NA	NA	NA	NA	NA	NA	NA	1819280	20	0.011883	25300	2.13206e-14	eqtl-a-ENSG00000138735	PDE5A	TRUE	reported	textfile	2	1	TRUE
rs2583601	C	A	C	A	0.119823	-0.000375731	0.514917	0.487715	FALSE	FALSE	FALSE	ukb-b-10215	4	120676622	0.00149496	461089	0.8	Hand grip strength (right)	Hand grip strength (right)	Hand grip strength (right) || ||	TRUE	igd	NA	NA	NA	NA	NA	NA	NA	120676622	4	0.011866	25742	5.64937e-24	eqtl-a-ENSG00000138735	PDE5A	TRUE	reported	textfile	2	1	TRUE
rs2950393	A	G	A	G	0.0885323	-0.00406754	0.317506	0.336217	FALSE	FALSE	FALSE	ukb-b-10215	12	57036023	0.00157329	461089	0.00969996	Hand grip strength (right)	Hand grip strength (right)	Hand grip strength (right) || ||	TRUE	igd	NA	NA	NA	NA	NA	NA	NA	57036023	12	0.0127638	26494	4.0281e-12	eqtl-a-ENSG00000138735	PDE5A	TRUE	reported	textfile	2	1	TRUE
rs6136489	G	T	G	T	-0.107222	0.00266795	0.344366	0.333933	FALSE	FALSE	FALSE	ukb-b-10215	20	1923734	0.00157594	461089	0.0899995	Hand grip strength (right)	Hand grip strength (right)	Hand grip strength (right) || ||	TRUE	igd	NA	NA	NA	NA	NA	NA	NA	1923734	20	0.0124932	26225	9.2747e-18	eqtl-a-ENSG00000138735	PDE5A	TRUE	reported	textfile	2	1	TRUE
rs7961894	T	C	T	C	0.163889	-0.00436324	0.105151	0.114108	FALSE	FALSE	FALSE	ukb-b-10215	12	122365583	0.00233773	461089	0.0619998	Hand grip strength (right)	Hand grip strength (right)	Hand grip strength (right) || ||	TRUE	igd	NA	NA	NA	NA	NA	NA	NA	122365583	12	0.0193536	26110	2.49632e-17	eqtl-a-ENSG00000138735	PDE5A	TRUE	reported	textfile	2	1	TRUE
rs10042124	A	G	A	G	0.13307	0.00354136	0.341011	0.320653	FALSE	FALSE	FALSE	ukb-b-10215	5	68658499	0.00159756	461089	0.0269998	Hand grip strength (right)	Hand grip strength (right)	Hand grip strength (right) || ||	TRUE	igd	NA	NA	NA	NA	NA	NA	NA	68658499	5	0.0125051	9182	1.91646e-26	eqtl-a-ENSG00000134058	CDK7	TRUE	reported	textfile	2	1	TRUE
rs2972357	G	A	G	A	0.12996	0.003116	0.33701	0.3265	FALSE	FALSE	FALSE	ukb-b-10215	5	68528843	0.00158434	461089	0.0490004	Hand grip strength (right)	Hand grip strength (right)	Hand grip strength (right) || ||	TRUE	igd	NA	NA	NA	NA	NA	NA	NA	68528843	5	0.0125437	9188	3.74628e-25	eqtl-a-ENSG00000134058	CDK7	TRUE	reported	textfile	2	1	TRUE
rs4416559	C	A	C	A	-0.0722601	-0.000531715	0.413852	0.44582	FALSE	FALSE	FALSE	ukb-b-10215	5	68761434	0.00153269	461089	0.73	Hand grip strength (right)	Hand grip strength (right)	Hand grip strength (right) || ||	TRUE	igd	NA	NA	NA	NA	NA	NA	NA	68761434	5	0.0120689	5307	2.13221e-09	eqtl-a-ENSG00000134058	CDK7	TRUE	reported	textfile	2	1	TRUE
rs10518143	G	A	G	A	-0.80588	-0.00146468	0.251081	0.23669	FALSE	FALSE	FALSE	ukb-b-10215	4	76933445	0.00174729	461089	0.4	Hand grip strength (right)	Hand grip strength (right)	Hand grip strength (right) || ||	TRUE	igd	NA	NA	NA	NA	NA	NA	NA	76933445	4	0.011932	31468	1e-200	eqtl-a-ENSG00000138744	NAAA	TRUE	reported	textfile	2	1	TRUE
rs111451617	T	C	T	C	0.936179	-0.00156228	0.0457758	0.054334	FALSE	FALSE	FALSE	ukb-b-10215	4	77109233	0.0033438	461089	0.64	Hand grip strength (right)	Hand grip strength (right)	Hand grip strength (right) || ||	TRUE	igd	NA	NA	NA	NA	NA	NA	NA	77109233	4	0.0273656	30333	1e-200	eqtl-a-ENSG00000138744	NAAA	TRUE	reported	textfile	2	1	TRUE
rs113022439	T	C	T	C	0.302849	0.00240301	0.034616	0.035281	FALSE	FALSE	FALSE	ukb-b-10215	4	77255210	0.00410129	461089	0.56	Hand grip strength (right)	Hand grip strength (right)	Hand grip strength (right) || ||	TRUE	igd	NA	NA	NA	NA	NA	NA	NA	77255210	4	0.0324579	28925	1.05463e-20	eqtl-a-ENSG00000138744	NAAA	TRUE	reported	textfile	2	1	TRUE
rs113341534	T	C	T	C	-0.619343	-0.0114825	0.0226794	0.015774	FALSE	FALSE	FALSE	ukb-b-10215	4	76810581	0.00611098	461089	0.0599998	Hand grip strength (right)	Hand grip strength (right)	Hand grip strength (right) || ||	TRUE	igd	NA	NA	NA	NA	NA	NA	NA	76810581	4	0.0396357	21676	4.84284e-55	eqtl-a-ENSG00000138744	NAAA	TRUE	reported	textfile	2	1	TRUE
rs113464411	C	T	C	T	0.251789	0.00170474	0.0296643	0.032711	FALSE	FALSE	FALSE	ukb-b-10215	4	77085131	0.00422559	461089	0.69	Hand grip strength (right)	Hand grip strength (right)	Hand grip strength (right) || ||	TRUE	igd	NA	NA	NA	NA	NA	NA	NA	77085131	4	0.0350165	28037	6.45952e-13	eqtl-a-ENSG00000138744	NAAA	TRUE	reported	textfile	2	1	TRUE
rs114154402	T	C	T	C	-0.248475	0.00649069	0.0205028	0.012718	FALSE	FALSE	FALSE	ukb-b-10215	4	76854267	0.00668085	461089	0.33	Hand grip strength (right)	Hand grip strength (right)	Hand grip strength (right) || ||	TRUE	igd	NA	NA	NA	NA	NA	NA	NA	76854267	4	0.0419466	20493	3.14586e-09	eqtl-a-ENSG00000138744	NAAA	TRUE	reported	textfile	2	1	TRUE
rs114338278	G	A	G	A	-0.311649	0.000225099	0.025648	0.022549	FALSE	FALSE	FALSE	ukb-b-10215	4	76280839	0.00517066	461089	0.97	Hand grip strength (right)	Hand grip strength (right)	Hand grip strength (right) || ||	TRUE	igd	NA	NA	NA	NA	NA	NA	NA	76280839	4	0.037558	24999	1.06072e-16	eqtl-a-ENSG00000138744	NAAA	TRUE	reported	textfile	2	1	TRUE
rs114485481	G	A	G	A	-0.700894	-0.0121693	0.0246143	0.021599	FALSE	FALSE	FALSE	ukb-b-10215	4	76696482	0.00522126	461089	0.02	Hand grip strength (right)	Hand grip strength (right)	Hand grip strength (right) || ||	TRUE	igd	NA	NA	NA	NA	NA	NA	NA	76696482	4	0.0379559	28323	3.86367e-76	eqtl-a-ENSG00000138744	NAAA	TRUE	reported	textfile	2	1	TRUE
rs114593505	T	G	T	G	0.627823	-0.00631586	0.0207047	0.013092	FALSE	FALSE	FALSE	ukb-b-10215	4	76340026	0.0065257	461089	0.33	Hand grip strength (right)	Hand grip strength (right)	Hand grip strength (right) || ||	TRUE	igd	NA	NA	NA	NA	NA	NA	NA	76340026	4	0.0414624	23480	8.55658e-52	eqtl-a-ENSG00000138744	NAAA	TRUE	reported	textfile	2	1	TRUE
rs114596400	A	G	A	G	0.395554	-0.00634219	0.0176972	0.014687	FALSE	FALSE	FALSE	ukb-b-10215	4	77689124	0.00625271	461089	0.31	Hand grip strength (right)	Hand grip strength (right)	Hand grip strength (right) || ||	TRUE	igd	NA	NA	NA	NA	NA	NA	NA	77689124	4	0.0450179	27746	1.54135e-18	eqtl-a-ENSG00000138744	NAAA	TRUE	reported	textfile	2	1	TRUE
rs114735513	T	C	T	C	0.493853	-0.00635089	0.0155592	0.016157	FALSE	FALSE	FALSE	ukb-b-10215	4	77363360	0.00614571	461089	0.3	Hand grip strength (right)	Hand grip strength (right)	Hand grip strength (right) || ||	TRUE	igd	NA	NA	NA	NA	NA	NA	NA	77363360	4	0.0479102	23146	6.49681e-25	eqtl-a-ENSG00000138744	NAAA	TRUE	reported	textfile	2	1	TRUE
rs115012021	A	C	A	C	0.833885	0.0161625	0.0166471	0.00907	FALSE	FALSE	FALSE	ukb-b-10215	4	76290810	0.00809869	461089	0.0460002	Hand grip strength (right)	Hand grip strength (right)	Hand grip strength (right) || ||	TRUE	igd	NA	NA	NA	NA	NA	NA	NA	76290810	4	0.0459854	19583	1.73061e-73	eqtl-a-ENSG00000138744	NAAA	TRUE	reported	textfile	2	1	TRUE
rs115137643	T	C	T	C	-0.401778	-0.00193107	0.0283317	0.02007	FALSE	FALSE	FALSE	ukb-b-10215	4	77232131	0.00529842	461089	0.719999	Hand grip strength (right)	Hand grip strength (right)	Hand grip strength (right) || ||	TRUE	igd	NA	NA	NA	NA	NA	NA	NA	77232131	4	0.0357117	28280	2.30038e-29	eqtl-a-ENSG00000138744	NAAA	TRUE	reported	textfile	2	1	TRUE
rs115224517	G	T	G	T	0.521031	0.00358288	0.0235617	0.011037	FALSE	FALSE	FALSE	ukb-b-10215	4	77743666	0.00764623	461089	0.64	Hand grip strength (right)	Hand grip strength (right)	Hand grip strength (right) || ||	TRUE	igd	NA	NA	NA	NA	NA	NA	NA	77743666	4	0.0389932	23981	1.00809e-40	eqtl-a-ENSG00000138744	NAAA	TRUE	reported	textfile	2	1	TRUE
rs115549570	A	G	A	G	1.08933	-0.00401909	0.0423357	0.044823	FALSE	FALSE	FALSE	ukb-b-10215	4	76756927	0.00368985	461089	0.28	Hand grip strength (right)	Hand grip strength (right)	Hand grip strength (right) || ||	TRUE	igd	NA	NA	NA	NA	NA	NA	NA	76756927	4	0.0281006	28092	1e-200	eqtl-a-ENSG00000138744	NAAA	TRUE	reported	textfile	2	1	TRUE
rs115823619	T	C	T	C	-0.448426	0.00236343	0.0185501	0.023374	FALSE	FALSE	FALSE	ukb-b-10215	4	76475804	0.00500664	461089	0.64	Hand grip strength (right)	Hand grip strength (right)	Hand grip strength (right) || ||	TRUE	igd	NA	NA	NA	NA	NA	NA	NA	76475804	4	0.0439482	26532	1.91073e-24	eqtl-a-ENSG00000138744	NAAA	TRUE	reported	textfile	2	1	TRUE
rs115980275	A	G	A	G	0.55877	0.00669669	0.0172323	0.01917	FALSE	FALSE	FALSE	ukb-b-10215	4	77509838	0.00564438	461089	0.24	Hand grip strength (right)	Hand grip strength (right)	Hand grip strength (right) || ||	TRUE	igd	NA	NA	NA	NA	NA	NA	NA	77509838	4	0.0454924	25723	1.12331e-34	eqtl-a-ENSG00000138744	NAAA	TRUE	reported	textfile	2	1	TRUE
rs116030046	T	C	T	C	0.323233	-0.00490602	0.0152019	0.010323	FALSE	FALSE	FALSE	ukb-b-10215	4	76125589	0.00747665	461089	0.51	Hand grip strength (right)	Hand grip strength (right)	Hand grip strength (right) || ||	TRUE	igd	NA	NA	NA	NA	NA	NA	NA	76125589	4	0.0485671	19300	2.82944e-11	eqtl-a-ENSG00000138744	NAAA	TRUE	reported	textfile	2	1	TRUE
rs116168756	G	A	G	A	0.411453	0.00782551	0.0198404	0.007614	FALSE	FALSE	FALSE	ukb-b-10215	4	76100769	0.00899866	461089	0.38	Hand grip strength (right)	Hand grip strength (right)	Hand grip strength (right) || ||	TRUE	igd	NA	NA	NA	NA	NA	NA	NA	76100769	4	0.0425389	19238	3.95003e-22	eqtl-a-ENSG00000138744	NAAA	TRUE	reported	textfile	2	1	TRUE
rs116182046	A	T	A	T	0.932814	0.00731943	0.0442056	0.039176	FALSE	TRUE	FALSE	ukb-b-10215	4	77239463	0.00385312	461089	0.0569994	Hand grip strength (right)	Hand grip strength (right)	Hand grip strength (right) || ||	TRUE	igd	NA	NA	NA	NA	NA	NA	NA	77239463	4	0.0278701	28591	1e-200	eqtl-a-ENSG00000138744	NAAA	TRUE	reported	textfile	2	1	TRUE
rs116203163	C	A	C	A	0.27806	0.00291151	0.0139145	0.011795	FALSE	FALSE	FALSE	ukb-b-10215	4	77464843	0.00697573	461089	0.68	Hand grip strength (right)	Hand grip strength (right)	Hand grip strength (right) || ||	TRUE	igd	NA	NA	NA	NA	NA	NA	NA	77464843	4	0.0507566	25487	4.29665e-08	eqtl-a-ENSG00000138744	NAAA	TRUE	reported	textfile	2	1	TRUE
rs116331834	C	T	C	T	-0.650689	0.00329061	0.0119971	0.010312	FALSE	FALSE	FALSE	ukb-b-10215	4	77103464	0.00752801	461089	0.66	Hand grip strength (right)	Hand grip strength (right)	Hand grip strength (right) || ||	TRUE	igd	NA	NA	NA	NA	NA	NA	NA	77103464	4	0.0543923	16036	5.55137e-33	eqtl-a-ENSG00000138744	NAAA	TRUE	reported	textfile	2	1	TRUE
rs116401471	G	A	G	A	0.816106	0.00814687	0.0222366	0.010293	FALSE	FALSE	FALSE	ukb-b-10215	4	77450341	0.00759065	461089	0.28	Hand grip strength (right)	Hand grip strength (right)	Hand grip strength (right) || ||	TRUE	igd	NA	NA	NA	NA	NA	NA	NA	77450341	4	0.0397751	27234	1.49314e-93	eqtl-a-ENSG00000138744	NAAA	TRUE	reported	textfile	2	1	TRUE
rs116757365	T	C	T	C	-0.289752	-0.0151504	0.0147159	0.016462	FALSE	FALSE	FALSE	ukb-b-10215	4	77116118	0.0059686	461089	0.0109999	Hand grip strength (right)	Hand grip strength (right)	Hand grip strength (right) || ||	TRUE	igd	NA	NA	NA	NA	NA	NA	NA	77116118	4	0.0493674	22607	4.37381e-09	eqtl-a-ENSG00000138744	NAAA	TRUE	reported	textfile	2	1	TRUE
rs11730370	G	T	G	T	0.681603	0.00112737	0.0315626	0.035965	FALSE	FALSE	FALSE	ukb-b-10215	4	76302810	0.0040632	461089	0.780001	Hand grip strength (right)	Hand grip strength (right)	Hand grip strength (right) || ||	TRUE	igd	NA	NA	NA	NA	NA	NA	NA	76302810	4	0.0335556	26152	9.99079e-92	eqtl-a-ENSG00000138744	NAAA	TRUE	reported	textfile	2	1	TRUE
rs139279257	T	G	T	G	-0.288441	0.0080842	0.0190998	0.015989	FALSE	FALSE	FALSE	ukb-b-10215	4	76131433	0.00621876	461089	0.19	Hand grip strength (right)	Hand grip strength (right)	Hand grip strength (right) || ||	TRUE	igd	NA	NA	NA	NA	NA	NA	NA	76131433	4	0.043415	24390	3.05281e-11	eqtl-a-ENSG00000138744	NAAA	TRUE	reported	textfile	2	1	TRUE
rs139281982	T	C	T	C	0.383193	0.000334441	0.0218369	0.016983	FALSE	FALSE	FALSE	ukb-b-10215	4	76184203	0.00580989	461089	0.95	Hand grip strength (right)	Hand grip strength (right)	Hand grip strength (right) || ||	TRUE	igd	NA	NA	NA	NA	NA	NA	NA	76184203	4	0.0405955	29109	3.75664e-21	eqtl-a-ENSG00000138744	NAAA	TRUE	reported	textfile	2	1	TRUE
rs139442711	A	G	A	G	0.635894	-0.00359459	0.0299816	0.049688	FALSE	FALSE	FALSE	ukb-b-10215	4	77432208	0.00353106	461089	0.31	Hand grip strength (right)	Hand grip strength (right)	Hand grip strength (right) || ||	TRUE	igd	NA	NA	NA	NA	NA	NA	NA	77432208	4	0.0344873	24940	6.46249e-76	eqtl-a-ENSG00000138744	NAAA	TRUE	reported	textfile	2	1	TRUE
rs139687924	A	C	A	C	0.319634	-0.0116515	0.0149645	0.01307	FALSE	FALSE	FALSE	ukb-b-10215	4	76251579	0.0067707	461089	0.0850002	Hand grip strength (right)	Hand grip strength (right)	Hand grip strength (right) || ||	TRUE	igd	NA	NA	NA	NA	NA	NA	NA	76251579	4	0.0489478	10421	6.57658e-11	eqtl-a-ENSG00000138744	NAAA	TRUE	reported	textfile	2	1	TRUE
rs140806101	T	C	T	C	-0.247413	-0.00219737	0.0230689	0.019901	FALSE	FALSE	FALSE	ukb-b-10215	4	76241708	0.0054836	461089	0.69	Hand grip strength (right)	Hand grip strength (right)	Hand grip strength (right) || ||	TRUE	igd	NA	NA	NA	NA	NA	NA	NA	76241708	4	0.0395912	26080	4.12563e-10	eqtl-a-ENSG00000138744	NAAA	TRUE	reported	textfile	2	1	TRUE
rs143385852	A	C	A	C	0.918759	0.0110986	0.0195555	0.009216	FALSE	FALSE	FALSE	ukb-b-10215	4	76505356	0.00800044	461089	0.17	Hand grip strength (right)	Hand grip strength (right)	Hand grip strength (right) || ||	TRUE	igd	NA	NA	NA	NA	NA	NA	NA	76505356	4	0.0422818	24737	1.08643e-104	eqtl-a-ENSG00000138744	NAAA	TRUE	reported	textfile	2	1	TRUE
rs143408499	C	A	C	A	0.318736	0.00307017	0.0109832	0.00845	FALSE	FALSE	FALSE	ukb-b-10215	4	77701312	0.00819375	461089	0.709999	Hand grip strength (right)	Hand grip strength (right)	Hand grip strength (right) || ||	TRUE	igd	NA	NA	NA	NA	NA	NA	NA	77701312	4	0.0570425	8513	2.30229e-08	eqtl-a-ENSG00000138744	NAAA	TRUE	reported	textfile	2	1	TRUE
rs144093791	C	T	C	T	0.425462	-0.0150688	0.0156411	0.017116	FALSE	FALSE	FALSE	ukb-b-10215	4	76407998	0.005969	461089	0.012	Hand grip strength (right)	Hand grip strength (right)	Hand grip strength (right) || ||	TRUE	igd	NA	NA	NA	NA	NA	NA	NA	76407998	4	0.0478322	20365	5.85194e-19	eqtl-a-ENSG00000138744	NAAA	TRUE	reported	textfile	2	1	TRUE
rs144188302	T	C	T	C	-0.601534	-0.00691345	0.0157445	0.011705	FALSE	FALSE	FALSE	ukb-b-10215	4	76871740	0.00709466	461089	0.33	Hand grip strength (right)	Hand grip strength (right)	Hand grip strength (right) || ||	TRUE	igd	NA	NA	NA	NA	NA	NA	NA	76871740	4	0.0475419	10696	1.07969e-36	eqtl-a-ENSG00000138744	NAAA	TRUE	reported	textfile	2	1	TRUE
rs144228170	C	T	C	T	-0.815575	0.00396111	0.0158185	0.013633	FALSE	FALSE	FALSE	ukb-b-10215	4	77095017	0.00695352	461089	0.57	Hand grip strength (right)	Hand grip strength (right)	Hand grip strength (right) || ||	TRUE	igd	NA	NA	NA	NA	NA	NA	NA	77095017	4	0.0472042	23921	6.93745e-67	eqtl-a-ENSG00000138744	NAAA	TRUE	reported	textfile	2	1	TRUE
rs144670023	G	A	G	A	-0.372378	0.00262937	0.0172135	0.013689	FALSE	FALSE	FALSE	ukb-b-10215	4	76638151	0.00677619	461089	0.7	Hand grip strength (right)	Hand grip strength (right)	Hand grip strength (right) || ||	TRUE	igd	NA	NA	NA	NA	NA	NA	NA	76638151	4	0.0456519	22416	3.43479e-16	eqtl-a-ENSG00000138744	NAAA	TRUE	reported	textfile	2	1	TRUE
rs1512741	A	C	A	C	0.347343	-0.00235481	0.0240964	0.02868	FALSE	FALSE	FALSE	ukb-b-10215	4	76590093	0.00449497	461089	0.6	Hand grip strength (right)	Hand grip strength (right)	Hand grip strength (right) || ||	TRUE	igd	NA	NA	NA	NA	NA	NA	NA	76590093	4	0.0387016	27603	2.83857e-19	eqtl-a-ENSG00000138744	NAAA	TRUE	reported	textfile	2	1	TRUE
rs151274692	C	T	C	T	-0.252273	-0.00805156	0.0185573	0.025274	FALSE	FALSE	FALSE	ukb-b-10215	4	77313764	0.00482954	461089	0.0949992	Hand grip strength (right)	Hand grip strength (right)	Hand grip strength (right) || ||	TRUE	igd	NA	NA	NA	NA	NA	NA	NA	77313764	4	0.0440505	28733	1.02221e-08	eqtl-a-ENSG00000138744	NAAA	TRUE	reported	textfile	2	1	TRUE
rs183608856	T	G	T	G	-0.295151	0.00332985	0.0153691	0.015497	FALSE	FALSE	FALSE	ukb-b-10215	4	77258306	0.00652984	461089	0.61	Hand grip strength (right)	Hand grip strength (right)	Hand grip strength (right) || ||	TRUE	igd	NA	NA	NA	NA	NA	NA	NA	77258306	4	0.0483181	18999	1.0051e-09	eqtl-a-ENSG00000138744	NAAA	TRUE	reported	textfile	2	1	TRUE
rs187751643	A	C	A	C	-0.448108	-0.00751195	0.0370334	0.054638	FALSE	FALSE	FALSE	ukb-b-10215	4	76893998	0.00334149	461089	0.025	Hand grip strength (right)	Hand grip strength (right)	Hand grip strength (right) || ||	TRUE	igd	NA	NA	NA	NA	NA	NA	NA	76893998	4	0.0312903	25194	1.61324e-46	eqtl-a-ENSG00000138744	NAAA	TRUE	reported	textfile	2	1	TRUE
rs28411168	C	T	C	T	-0.285189	0.00562355	0.0211848	0.009228	FALSE	FALSE	FALSE	ukb-b-10215	4	76989577	0.00782344	461089	0.47	Hand grip strength (right)	Hand grip strength (right)	Hand grip strength (right) || ||	TRUE	igd	NA	NA	NA	NA	NA	NA	NA	76989577	4	0.0412618	22918	4.7852e-12	eqtl-a-ENSG00000138744	NAAA	TRUE	reported	textfile	2	1	TRUE
rs34434727	T	C	T	C	0.654329	0.00788794	0.0707668	0.06274	FALSE	FALSE	FALSE	ukb-b-10215	4	76607665	0.0030641	461089	0.01	Hand grip strength (right)	Hand grip strength (right)	Hand grip strength (right) || ||	TRUE	igd	NA	NA	NA	NA	NA	NA	NA	76607665	4	0.0225467	30332	3.57273e-185	eqtl-a-ENSG00000138744	NAAA	TRUE	reported	textfile	2	1	TRUE
rs62300913	G	A	G	A	0.280209	-0.000960334	0.0160631	0.019508	FALSE	FALSE	FALSE	ukb-b-10215	4	77494394	0.00586869	461089	0.87	Hand grip strength (right)	Hand grip strength (right)	Hand grip strength (right) || ||	TRUE	igd	NA	NA	NA	NA	NA	NA	NA	77494394	4	0.0472831	14133	3.1002e-09	eqtl-a-ENSG00000138744	NAAA	TRUE	reported	textfile	2	1	TRUE
rs62314876	A	G	A	G	0.0970652	-0.00245433	0.460003	0.460506	FALSE	FALSE	FALSE	ukb-b-10215	4	75909106	0.00149935	461089	0.1	Hand grip strength (right)	Hand grip strength (right)	Hand grip strength (right) || ||	TRUE	igd	NA	NA	NA	NA	NA	NA	NA	75909106	4	0.0119138	30688	3.72477e-16	eqtl-a-ENSG00000138744	NAAA	TRUE	reported	textfile	2	1	TRUE
rs62318571	A	G	A	G	-0.400051	0.00651706	0.0285541	0.023378	FALSE	FALSE	FALSE	ukb-b-10215	4	76359289	0.00501679	461089	0.19	Hand grip strength (right)	Hand grip strength (right)	Hand grip strength (right) || ||	TRUE	igd	NA	NA	NA	NA	NA	NA	NA	76359289	4	0.0355766	28010	2.45076e-29	eqtl-a-ENSG00000138744	NAAA	TRUE	reported	textfile	2	1	TRUE
rs66506142	T	A	T	A	0.267968	-0.00121907	0.06976	0.06415	FALSE	TRUE	FALSE	ukb-b-10215	4	77364397	0.00304137	461089	0.69	Hand grip strength (right)	Hand grip strength (right)	Hand grip strength (right) || ||	TRUE	igd	NA	NA	NA	NA	NA	NA	NA	77364397	4	0.0232547	29947	1.01018e-30	eqtl-a-ENSG00000138744	NAAA	TRUE	reported	textfile	2	1	TRUE
rs71605436	A	G	A	G	-0.331904	0.00510972	0.0312437	0.027595	FALSE	FALSE	FALSE	ukb-b-10215	4	76147818	0.00464753	461089	0.27	Hand grip strength (right)	Hand grip strength (right)	Hand grip strength (right) || ||	TRUE	igd	NA	NA	NA	NA	NA	NA	NA	76147818	4	0.034096	24849	2.14684e-22	eqtl-a-ENSG00000138744	NAAA	TRUE	reported	textfile	2	1	TRUE
rs71607314	T	C	T	C	0.383507	0.00960272	0.0260704	0.028886	FALSE	FALSE	FALSE	ukb-b-10215	4	76337899	0.00456483	461089	0.0350002	Hand grip strength (right)	Hand grip strength (right)	Hand grip strength (right) || ||	TRUE	igd	NA	NA	NA	NA	NA	NA	NA	76337899	4	0.0372116	27492	6.62064e-25	eqtl-a-ENSG00000138744	NAAA	TRUE	reported	textfile	2	1	TRUE
rs71607334	T	C	T	C	0.954176	0.00804435	0.0623442	0.050851	FALSE	FALSE	FALSE	ukb-b-10215	4	76708077	0.00337943	461089	0.017	Hand grip strength (right)	Hand grip strength (right)	Hand grip strength (right) || ||	TRUE	igd	NA	NA	NA	NA	NA	NA	NA	76708077	4	0.0232694	28929	1e-200	eqtl-a-ENSG00000138744	NAAA	TRUE	reported	textfile	2	1	TRUE
rs71607337	A	G	A	G	1.21317	0.0061938	0.0570982	0.049628	FALSE	FALSE	FALSE	ukb-b-10215	4	76832320	0.00350037	461089	0.0769999	Hand grip strength (right)	Hand grip strength (right)	Hand grip strength (right) || ||	TRUE	igd	NA	NA	NA	NA	NA	NA	NA	76832320	4	0.0235306	29170	1e-200	eqtl-a-ENSG00000138744	NAAA	TRUE	reported	textfile	2	1	TRUE
rs72647456	T	C	T	C	-0.479591	-0.00978956	0.0260486	0.022183	FALSE	FALSE	FALSE	ukb-b-10215	4	76465457	0.00504339	461089	0.0519996	Hand grip strength (right)	Hand grip strength (right)	Hand grip strength (right) || ||	TRUE	igd	NA	NA	NA	NA	NA	NA	NA	76465457	4	0.0371479	25937	3.93278e-38	eqtl-a-ENSG00000138744	NAAA	TRUE	reported	textfile	2	1	TRUE
rs72651360	T	G	T	G	-0.694633	0.00162651	0.0295386	0.027542	FALSE	FALSE	FALSE	ukb-b-10215	4	76826695	0.00457319	461089	0.719999	Hand grip strength (right)	Hand grip strength (right)	Hand grip strength (right) || ||	TRUE	igd	NA	NA	NA	NA	NA	NA	NA	76826695	4	0.0346632	29439	2.48771e-89	eqtl-a-ENSG00000138744	NAAA	TRUE	reported	textfile	2	1	TRUE
rs72655520	T	G	T	G	1.16972	-0.00833183	0.0207165	0.021609	FALSE	FALSE	FALSE	ukb-b-10215	4	77033531	0.00528223	461089	0.11	Hand grip strength (right)	Hand grip strength (right)	Hand grip strength (right) || ||	TRUE	igd	NA	NA	NA	NA	NA	NA	NA	77033531	4	0.0406097	26969	1.92309e-182	eqtl-a-ENSG00000138744	NAAA	TRUE	reported	textfile	2	1	TRUE
rs72655528	A	G	A	G	-0.596149	0.0021518	0.0143125	0.011836	FALSE	FALSE	FALSE	ukb-b-10215	4	77085384	0.00703696	461089	0.760001	Hand grip strength (right)	Hand grip strength (right)	Hand grip strength (right) || ||	TRUE	igd	NA	NA	NA	NA	NA	NA	NA	77085384	4	0.0498573	16869	5.95388e-33	eqtl-a-ENSG00000138744	NAAA	TRUE	reported	textfile	2	1	TRUE
rs75930679	A	G	A	G	0.670352	0.0029197	0.0231252	0.015082	FALSE	FALSE	FALSE	ukb-b-10215	4	77592914	0.0061946	461089	0.64	Hand grip strength (right)	Hand grip strength (right)	Hand grip strength (right) || ||	TRUE	igd	NA	NA	NA	NA	NA	NA	NA	77592914	4	0.0391947	28104	1.40961e-65	eqtl-a-ENSG00000138744	NAAA	TRUE	reported	textfile	2	1	TRUE
rs76606523	A	G	A	G	-0.483338	-0.00457495	0.0247744	0.018579	FALSE	FALSE	FALSE	ukb-b-10215	4	77124806	0.005504	461089	0.41	Hand grip strength (right)	Hand grip strength (right)	Hand grip strength (right) || ||	TRUE	igd	NA	NA	NA	NA	NA	NA	NA	77124806	4	0.0380737	25366	6.31975e-37	eqtl-a-ENSG00000138744	NAAA	TRUE	reported	textfile	2	1	TRUE
rs78003001	T	C	T	C	0.302802	-0.00263677	0.0278978	0.044489	FALSE	FALSE	FALSE	ukb-b-10215	4	76027449	0.00373865	461089	0.48	Hand grip strength (right)	Hand grip strength (right)	Hand grip strength (right) || ||	TRUE	igd	NA	NA	NA	NA	NA	NA	NA	76027449	4	0.0360513	27766	4.49573e-17	eqtl-a-ENSG00000138744	NAAA	TRUE	reported	textfile	2	1	TRUE
rs78017210	G	A	G	A	-0.31149	0.00673168	0.0354664	0.033074	FALSE	FALSE	FALSE	ukb-b-10215	4	77671459	0.00419576	461089	0.11	Hand grip strength (right)	Hand grip strength (right)	Hand grip strength (right) || ||	TRUE	igd	NA	NA	NA	NA	NA	NA	NA	77671459	4	0.0320724	28926	2.67485e-22	eqtl-a-ENSG00000138744	NAAA	TRUE	reported	textfile	2	1	TRUE
rs9189	T	C	T	C	0.384155	0.0122166	0.0157238	0.020049	FALSE	FALSE	FALSE	ukb-b-10215	4	76407419	0.0054704	461089	0.0259998	Hand grip strength (right)	Hand grip strength (right)	Hand grip strength (right) || ||	TRUE	igd	NA	NA	NA	NA	NA	NA	NA	76407419	4	0.0477324	17095	8.41589e-16	eqtl-a-ENSG00000138744	NAAA	TRUE	reported	textfile	2	1	TRUE
rs149604913	C	T	C	T	0.485275	-0.000909099	0.0192548	0.023119	FALSE	FALSE	FALSE	ukb-b-10215	10	45995006	0.00497305	461089	0.85	Hand grip strength (right)	Hand grip strength (right)	Hand grip strength (right) || ||	TRUE	igd	NA	NA	NA	NA	NA	NA	NA	45995006	10	0.0431179	25206	2.19837e-29	eqtl-a-ENSG00000163485	ADORA1	TRUE	reported	textfile	2	1	TRUE
rs58592594	T	C	T	C	0.673041	0.00198622	0.320561	0.324802	FALSE	FALSE	FALSE	ukb-b-10215	1	203058476	0.00160555	461089	0.22	Hand grip strength (right)	Hand grip strength (right)	Hand grip strength (right) || ||	TRUE	igd	NA	NA	NA	NA	NA	NA	NA	203058476	1	0.0114257	28545	1e-200	eqtl-a-ENSG00000163485	ADORA1	TRUE	reported	textfile	2	1	TRUE
rs60532472	T	C	T	C	-0.111801	0.00100106	0.243414	0.254793	FALSE	FALSE	FALSE	ukb-b-10215	1	203011480	0.00170265	461089	0.56	Hand grip strength (right)	Hand grip strength (right)	Hand grip strength (right) || ||	TRUE	igd	NA	NA	NA	NA	NA	NA	NA	203011480	1	0.013837	31430	6.47739e-16	eqtl-a-ENSG00000163485	ADORA1	TRUE	reported	textfile	2	1	TRUE
rs946263	A	G	A	G	-0.280834	-0.00156809	0.818633	0.813398	FALSE	FALSE	FALSE	ukb-b-10215	1	203165381	0.00190604	461089	0.41	Hand grip strength (right)	Hand grip strength (right)	Hand grip strength (right) || ||	TRUE	igd	NA	NA	NA	NA	NA	NA	NA	203165381	1	0.0152642	31430	1.358e-75	eqtl-a-ENSG00000163485	ADORA1	TRUE	reported	textfile	2	1	TRUE
rs12478601	T	C	T	C	-0.0728067	0.00498244	0.574604	0.583745	FALSE	FALSE	FALSE	ukb-b-10215	2	43721508	0.00150532	461089	0.000929994	Hand grip strength (right)	Hand grip strength (right)	Hand grip strength (right) || ||	TRUE	igd	NA	NA	NA	NA	NA	NA	NA	43721508	2	0.0120226	31086	1.3972e-09	eqtl-a-ENSG00000154736	ADAMTS5	TRUE	reported	textfile	2	1	TRUE
rs1788306	T	A	T	A	-0.116891	0.000278497	0.836061	0.854502	FALSE	TRUE	FALSE	ukb-b-10215	21	28221167	0.00212	461089	0.9	Hand grip strength (right)	Hand grip strength (right)	Hand grip strength (right) || ||	TRUE	igd	NA	NA	NA	NA	NA	NA	NA	28221167	21	0.0160461	31017	3.22626e-13	eqtl-a-ENSG00000154736	ADAMTS5	TRUE	reported	textfile	2	1	TRUE
rs2239633	A	G	A	G	-0.07968	0.0013013	0.465663	0.482786	FALSE	FALSE	FALSE	ukb-b-10215	14	23589057	0.00148566	461089	0.38	Hand grip strength (right)	Hand grip strength (right)	Hand grip strength (right) || ||	TRUE	igd	NA	NA	NA	NA	NA	NA	NA	23589057	14	0.0119128	31086	2.25009e-11	eqtl-a-ENSG00000154736	ADAMTS5	TRUE	reported	textfile	2	1	TRUE
rs2298675	T	C	T	C	0.290947	-0.00245291	0.053433	0.054171	FALSE	FALSE	FALSE	ukb-b-10215	21	28322154	0.00327933	461089	0.450001	Hand grip strength (right)	Hand grip strength (right)	Hand grip strength (right) || ||	TRUE	igd	NA	NA	NA	NA	NA	NA	NA	28322154	21	0.026351	27815	2.41769e-28	eqtl-a-ENSG00000154736	ADAMTS5	TRUE	reported	textfile	2	1	TRUE
rs2830674	G	A	G	A	0.141652	-0.0020502	0.249962	0.243284	FALSE	FALSE	FALSE	ukb-b-10215	21	28460616	0.00173623	461089	0.24	Hand grip strength (right)	Hand grip strength (right)	Hand grip strength (right) || ||	TRUE	igd	NA	NA	NA	NA	NA	NA	NA	28460616	21	0.0136939	31355	4.44631e-25	eqtl-a-ENSG00000154736	ADAMTS5	TRUE	reported	textfile	2	1	TRUE
rs2830826	G	T	G	T	-0.102015	0.0017574	0.222537	0.208547	FALSE	FALSE	FALSE	ukb-b-10215	21	28647859	0.00184859	461089	0.34	Hand grip strength (right)	Hand grip strength (right)	Hand grip strength (right) || ||	TRUE	igd	NA	NA	NA	NA	NA	NA	NA	28647859	21	0.014283	31470	9.17065e-13	eqtl-a-ENSG00000154736	ADAMTS5	TRUE	reported	textfile	2	1	TRUE
rs10051758	T	C	T	C	-0.160481	0.000806659	0.193366	0.195042	FALSE	FALSE	FALSE	ukb-b-10215	5	40898992	0.00188499	461089	0.67	Hand grip strength (right)	Hand grip strength (right)	Hand grip strength (right) || ||	TRUE	igd	NA	NA	NA	NA	NA	NA	NA	40898992	5	0.0150094	31561	1.10713e-26	eqtl-a-ENSG00000171522	PTGER4	TRUE	reported	textfile	2	1	TRUE
rs10064175	C	T	C	T	-0.181976	0.000710517	0.669655	0.683233	FALSE	FALSE	FALSE	ukb-b-10215	5	40695517	0.00159613	461089	0.66	Hand grip strength (right)	Hand grip strength (right)	Hand grip strength (right) || ||	TRUE	igd	NA	NA	NA	NA	NA	NA	NA	40695517	5	0.0125612	31567	1.46386e-47	eqtl-a-ENSG00000171522	PTGER4	TRUE	reported	textfile	2	1	TRUE
rs114523337	A	G	A	G	-0.425506	-0.00193591	0.0153761	0.016935	FALSE	FALSE	FALSE	ukb-b-10215	5	40580339	0.00580466	461089	0.74	Hand grip strength (right)	Hand grip strength (right)	Hand grip strength (right) || ||	TRUE	igd	NA	NA	NA	NA	NA	NA	NA	40580339	5	0.0482384	25789	1.13449e-18	eqtl-a-ENSG00000171522	PTGER4	TRUE	reported	textfile	2	1	TRUE
rs114822732	A	G	A	G	-0.226165	-0.0027399	0.0708723	0.051513	FALSE	FALSE	FALSE	ukb-b-10215	5	41304780	0.00342512	461089	0.42	Hand grip strength (right)	Hand grip strength (right)	Hand grip strength (right) || ||	TRUE	igd	NA	NA	NA	NA	NA	NA	NA	41304780	5	0.0231154	29471	1.31644e-22	eqtl-a-ENSG00000171522	PTGER4	TRUE	reported	textfile	2	1	TRUE
rs116404514	G	A	G	A	-0.402099	0.00367336	0.0244366	0.028213	FALSE	FALSE	FALSE	ukb-b-10215	5	40224367	0.00452581	461089	0.42	Hand grip strength (right)	Hand grip strength (right)	Hand grip strength (right) || ||	TRUE	igd	NA	NA	NA	NA	NA	NA	NA	40224367	5	0.0383987	28769	1.16413e-25	eqtl-a-ENSG00000171522	PTGER4	TRUE	reported	textfile	2	1	TRUE
rs12514900	G	A	G	A	-0.398875	-0.00353926	0.210869	0.200974	FALSE	FALSE	FALSE	ukb-b-10215	5	40363876	0.00185657	461089	0.0569994	Hand grip strength (right)	Hand grip strength (right)	Hand grip strength (right) || ||	TRUE	igd	NA	NA	NA	NA	NA	NA	NA	40363876	5	0.0141988	31684	1.21899e-173	eqtl-a-ENSG00000171522	PTGER4	TRUE	reported	textfile	2	1	TRUE
rs139123020	A	G	A	G	0.171551	0.000919141	0.0409212	0.043283	FALSE	FALSE	FALSE	ukb-b-10215	5	41225072	0.00367125	461089	0.8	Hand grip strength (right)	Hand grip strength (right)	Hand grip strength (right) || ||	TRUE	igd	NA	NA	NA	NA	NA	NA	NA	41225072	5	0.0300083	31064	1.0868e-08	eqtl-a-ENSG00000171522	PTGER4	TRUE	reported	textfile	2	1	TRUE
rs143291958	A	G	A	G	0.282282	0.00919883	0.013812	0.010487	FALSE	FALSE	FALSE	ukb-b-10215	5	40260521	0.0073261	461089	0.21	Hand grip strength (right)	Hand grip strength (right)	Hand grip strength (right) || ||	TRUE	igd	NA	NA	NA	NA	NA	NA	NA	40260521	5	0.0509406	25311	3.00407e-08	eqtl-a-ENSG00000171522	PTGER4	TRUE	reported	textfile	2	1	TRUE
rs148540685	G	A	G	A	0.339775	0.00497262	0.0199766	0.018085	FALSE	FALSE	FALSE	ukb-b-10215	5	40256838	0.00585895	461089	0.4	Hand grip strength (right)	Hand grip strength (right)	Hand grip strength (right) || ||	TRUE	igd	NA	NA	NA	NA	NA	NA	NA	40256838	5	0.0424406	26475	1.18686e-15	eqtl-a-ENSG00000171522	PTGER4	TRUE	reported	textfile	2	1	TRUE
rs149007767	T	C	T	C	0.0976671	0.000470954	0.149708	0.16217	FALSE	FALSE	FALSE	ukb-b-10215	7	50370254	0.00209181	461089	0.82	Hand grip strength (right)	Hand grip strength (right)	Hand grip strength (right) || ||	TRUE	igd	NA	NA	NA	NA	NA	NA	NA	50370254	7	0.0166613	30077	4.57878e-09	eqtl-a-ENSG00000171522	PTGER4	TRUE	reported	textfile	2	1	TRUE
rs150777213	C	A	C	A	-0.312947	0.00405657	0.0206291	0.020428	FALSE	FALSE	FALSE	ukb-b-10215	5	41142269	0.00528418	461089	0.44	Hand grip strength (right)	Hand grip strength (right)	Hand grip strength (right) || ||	TRUE	igd	NA	NA	NA	NA	NA	NA	NA	41142269	5	0.0417898	29143	6.96145e-14	eqtl-a-ENSG00000171522	PTGER4	TRUE	reported	textfile	2	1	TRUE
rs318035	G	A	G	A	-0.137756	1.94069e-05	0.125462	0.11399	FALSE	FALSE	FALSE	ukb-b-10215	5	41417234	0.00233804	461089	0.99	Hand grip strength (right)	Hand grip strength (right)	Hand grip strength (right) || ||	TRUE	igd	NA	NA	NA	NA	NA	NA	NA	41417234	5	0.0179305	31569	1.55632e-14	eqtl-a-ENSG00000171522	PTGER4	TRUE	reported	textfile	2	1	TRUE
rs4452593	G	A	G	A	0.293007	0.00340078	0.796014	0.812753	FALSE	FALSE	FALSE	ukb-b-10215	5	40470163	0.00191205	461089	0.0749998	Hand grip strength (right)	Hand grip strength (right)	Hand grip strength (right) || ||	TRUE	igd	NA	NA	NA	NA	NA	NA	NA	40470163	5	0.0145628	31567	4.89103e-90	eqtl-a-ENSG00000171522	PTGER4	TRUE	reported	textfile	2	1	TRUE
rs4476745	C	T	C	T	0.222584	0.00112421	0.263032	0.270069	FALSE	FALSE	FALSE	ukb-b-10215	5	39999182	0.00167411	461089	0.5	Hand grip strength (right)	Hand grip strength (right)	Hand grip strength (right) || ||	TRUE	igd	NA	NA	NA	NA	NA	NA	NA	39999182	5	0.0133877	31568	4.51752e-62	eqtl-a-ENSG00000171522	PTGER4	TRUE	reported	textfile	2	1	TRUE
rs466108	C	A	C	A	-0.160612	0.00143331	0.691907	0.702787	FALSE	FALSE	FALSE	ukb-b-10215	5	40796746	0.00162546	461089	0.38	Hand grip strength (right)	Hand grip strength (right)	Hand grip strength (right) || ||	TRUE	igd	NA	NA	NA	NA	NA	NA	NA	40796746	5	0.0128197	31567	5.22035e-36	eqtl-a-ENSG00000171522	PTGER4	TRUE	reported	textfile	2	1	TRUE
rs560292	C	T	C	T	-0.21936	-0.00153454	0.734306	0.724445	FALSE	FALSE	FALSE	ukb-b-10215	5	39884128	0.00166256	461089	0.36	Hand grip strength (right)	Hand grip strength (right)	Hand grip strength (right) || ||	TRUE	igd	NA	NA	NA	NA	NA	NA	NA	39884128	5	0.0133475	31566	1.08493e-60	eqtl-a-ENSG00000171522	PTGER4	TRUE	reported	textfile	2	1	TRUE
rs56330463	C	T	C	T	0.0670087	-0.000809066	0.582097	0.553153	FALSE	FALSE	FALSE	ukb-b-10215	5	148200011	0.00150856	461089	0.59	Hand grip strength (right)	Hand grip strength (right)	Hand grip strength (right) || ||	TRUE	igd	NA	NA	NA	NA	NA	NA	NA	148200011	5	0.0120541	31569	2.71013e-08	eqtl-a-ENSG00000171522	PTGER4	TRUE	reported	textfile	2	1	TRUE
rs62357104	A	C	A	C	-0.304264	0.00665634	0.0358414	0.007589	FALSE	FALSE	FALSE	ukb-b-10215	5	41020496	0.00942338	461089	0.48	Hand grip strength (right)	Hand grip strength (right)	Hand grip strength (right) || ||	TRUE	igd	NA	NA	NA	NA	NA	NA	NA	41020496	5	0.0319142	20811	1.51635e-21	eqtl-a-ENSG00000171522	PTGER4	TRUE	reported	textfile	2	1	TRUE
rs62361565	G	A	G	A	-0.302735	0.000813654	0.032436	0.008442	FALSE	FALSE	FALSE	ukb-b-10215	5	41151076	0.00859408	461089	0.92	Hand grip strength (right)	Hand grip strength (right)	Hand grip strength (right) || ||	TRUE	igd	NA	NA	NA	NA	NA	NA	NA	41151076	5	0.0334995	25022	1.61027e-19	eqtl-a-ENSG00000171522	PTGER4	TRUE	reported	textfile	2	1	TRUE
rs72747526	A	T	A	T	0.181408	0.00218576	0.261041	0.278207	FALSE	TRUE	FALSE	ukb-b-10215	5	39783662	0.00166699	461089	0.19	Hand grip strength (right)	Hand grip strength (right)	Hand grip strength (right) || ||	TRUE	igd	NA	NA	NA	NA	NA	NA	NA	39783662	5	0.013465	31567	2.26725e-41	eqtl-a-ENSG00000171522	PTGER4	TRUE	reported	textfile	2	1	TRUE
rs9292780	C	T	C	T	0.394132	0.000917663	0.89885	0.913608	FALSE	FALSE	FALSE	ukb-b-10215	5	40573745	0.00264902	461089	0.73	Hand grip strength (right)	Hand grip strength (right)	Hand grip strength (right) || ||	TRUE	igd	NA	NA	NA	NA	NA	NA	NA	40573745	5	0.0194579	31684	3.15791e-91	eqtl-a-ENSG00000171522	PTGER4	TRUE	reported	textfile	2	1	TRUE
rs111569990	T	C	T	C	0.16963	0.00262353	0.143387	0.143867	FALSE	FALSE	FALSE	ukb-b-10215	22	50673250	0.00211949	461089	0.22	Hand grip strength (right)	Hand grip strength (right)	Hand grip strength (right) || ||	TRUE	igd	NA	NA	NA	NA	NA	NA	NA	50673250	22	0.0169222	25201	1.19564e-23	eqtl-a-ENSG00000198355	PIM3	TRUE	reported	textfile	2	1	TRUE
rs111778408	A	G	A	G	-0.141081	-0.00371134	0.100785	0.109023	FALSE	FALSE	FALSE	ukb-b-10215	14	35572163	0.0023859	461089	0.12	Hand grip strength (right)	Hand grip strength (right)	Hand grip strength (right) || ||	TRUE	igd	NA	NA	NA	NA	NA	NA	NA	35572163	14	0.0197347	25090	8.74178e-13	eqtl-a-ENSG00000198355	PIM3	TRUE	reported	textfile	2	1	TRUE
rs117550993	T	C	T	C	-0.244607	-0.0052187	0.0258755	0.024705	FALSE	FALSE	FALSE	ukb-b-10215	22	49917098	0.00478949	461089	0.28	Hand grip strength (right)	Hand grip strength (right)	Hand grip strength (right) || ||	TRUE	igd	NA	NA	NA	NA	NA	NA	NA	49917098	22	0.0374315	21874	6.36063e-11	eqtl-a-ENSG00000198355	PIM3	TRUE	reported	textfile	2	1	TRUE
rs117684129	A	G	A	G	-0.355999	-0.000697816	0.0325055	0.027883	FALSE	FALSE	FALSE	ukb-b-10215	22	50123291	0.00458441	461089	0.88	Hand grip strength (right)	Hand grip strength (right)	Hand grip strength (right) || ||	TRUE	igd	NA	NA	NA	NA	NA	NA	NA	50123291	22	0.0334275	23073	1.74381e-26	eqtl-a-ENSG00000198355	PIM3	TRUE	reported	textfile	2	1	TRUE
rs12600856	C	T	C	T	0.117381	0.0027354	0.379553	0.387848	FALSE	FALSE	FALSE	ukb-b-10215	17	38163295	0.00152441	461089	0.0729995	Hand grip strength (right)	Hand grip strength (right)	Hand grip strength (right) || ||	TRUE	igd	NA	NA	NA	NA	NA	NA	NA	38163295	17	0.0122248	26494	7.85597e-22	eqtl-a-ENSG00000198355	PIM3	TRUE	reported	textfile	2	1	TRUE
rs137845	G	A	G	A	0.417424	-0.000912551	0.526976	0.497713	FALSE	FALSE	FALSE	ukb-b-10215	22	50439430	0.0014911	461089	0.54	Hand grip strength (right)	Hand grip strength (right)	Hand grip strength (right) || ||	TRUE	igd	NA	NA	NA	NA	NA	NA	NA	50439430	22	0.0113913	21352	1e-200	eqtl-a-ENSG00000198355	PIM3	TRUE	reported	textfile	2	1	TRUE
rs138221	T	G	T	G	-0.121118	-0.00343899	0.516406	0.529768	FALSE	FALSE	FALSE	ukb-b-10215	22	50555299	0.00149266	461089	0.021	Hand grip strength (right)	Hand grip strength (right)	Hand grip strength (right) || ||	TRUE	igd	NA	NA	NA	NA	NA	NA	NA	50555299	22	0.0118662	25539	1.84842e-24	eqtl-a-ENSG00000198355	PIM3	TRUE	reported	textfile	2	1	TRUE
rs139797586	T	C	T	C	0.274371	0.00929969	0.0146927	0.010332	FALSE	FALSE	FALSE	ukb-b-10215	22	50178924	0.00736516	461089	0.21	Hand grip strength (right)	Hand grip strength (right)	Hand grip strength (right) || ||	TRUE	igd	NA	NA	NA	NA	NA	NA	NA	50178924	22	0.0494123	6670	2.81449e-08	eqtl-a-ENSG00000198355	PIM3	TRUE	reported	textfile	2	1	TRUE
rs148994989	T	C	T	C	-0.328882	-0.00369965	0.0324452	0.028446	FALSE	FALSE	FALSE	ukb-b-10215	22	50272558	0.00461901	461089	0.42	Hand grip strength (right)	Hand grip strength (right)	Hand grip strength (right) || ||	TRUE	igd	NA	NA	NA	NA	NA	NA	NA	50272558	22	0.0334774	20080	8.85727e-23	eqtl-a-ENSG00000198355	PIM3	TRUE	reported	textfile	2	1	TRUE
rs35381394	A	G	A	G	0.161683	-0.00390988	0.0846503	0.109363	FALSE	FALSE	FALSE	ukb-b-10215	22	50656428	0.00239622	461089	0.1	Hand grip strength (right)	Hand grip strength (right)	Hand grip strength (right) || ||	TRUE	igd	NA	NA	NA	NA	NA	NA	NA	50656428	22	0.0213381	20502	3.53671e-14	eqtl-a-ENSG00000198355	PIM3	TRUE	reported	textfile	2	1	TRUE
rs5770601	G	A	G	A	0.129314	0.00367671	0.706643	0.732924	FALSE	FALSE	FALSE	ukb-b-10215	22	50021903	0.00168333	461089	0.0290001	Hand grip strength (right)	Hand grip strength (right)	Hand grip strength (right) || ||	TRUE	igd	NA	NA	NA	NA	NA	NA	NA	50021903	22	0.0130267	21242	3.18273e-23	eqtl-a-ENSG00000198355	PIM3	TRUE	reported	textfile	2	1	TRUE
rs7511088	C	T	C	T	-0.0969436	0.00133638	0.793648	0.806137	FALSE	FALSE	FALSE	ukb-b-10215	22	50806805	0.00190559	461089	0.48	Hand grip strength (right)	Hand grip strength (right)	Hand grip strength (right) || ||	TRUE	igd	NA	NA	NA	NA	NA	NA	NA	50806805	22	0.0146844	20671	4.06163e-11	eqtl-a-ENSG00000198355	PIM3	TRUE	reported	textfile	2	1	TRUE
rs76225192	A	C	A	C	0.124828	-0.00171548	0.0788037	0.056367	FALSE	FALSE	FALSE	ukb-b-10215	22	50913654	0.00324652	461089	0.6	Hand grip strength (right)	Hand grip strength (right)	Hand grip strength (right) || ||	TRUE	igd	NA	NA	NA	NA	NA	NA	NA	50913654	22	0.022065	22353	1.53862e-08	eqtl-a-ENSG00000198355	PIM3	TRUE	reported	textfile	2	1	TRUE
rs76707654	T	C	T	C	0.277823	0.00973904	0.0173689	0.010141	FALSE	FALSE	FALSE	ukb-b-10215	22	50307315	0.00743039	461089	0.19	Hand grip strength (right)	Hand grip strength (right)	Hand grip strength (right) || ||	TRUE	igd	NA	NA	NA	NA	NA	NA	NA	50307315	22	0.0454978	10277	1.0203e-09	eqtl-a-ENSG00000198355	PIM3	TRUE	reported	textfile	2	1	TRUE
rs117125718	C	T	C	T	0.214913	0.00344781	0.0373889	0.04274	FALSE	FALSE	FALSE	ukb-b-10215	15	48895360	0.00373189	461089	0.36	Hand grip strength (right)	Hand grip strength (right)	Hand grip strength (right) || ||	TRUE	igd	NA	NA	NA	NA	NA	NA	NA	48895360	15	0.0313202	31179	6.80926e-12	eqtl-a-ENSG00000128951	DUT	TRUE	reported	textfile	2	1	TRUE
rs117259686	T	C	T	C	0.278129	-0.00170708	0.0329174	0.03828	FALSE	FALSE	FALSE	ukb-b-10215	15	48152666	0.0038703	461089	0.66	Hand grip strength (right)	Hand grip strength (right)	Hand grip strength (right) || ||	TRUE	igd	NA	NA	NA	NA	NA	NA	NA	48152666	15	0.0332757	25672	6.36796e-17	eqtl-a-ENSG00000128951	DUT	TRUE	reported	textfile	2	1	TRUE
rs12438818	T	A	T	A	0.46785	0.00497691	0.970738	0.985979	FALSE	TRUE	FALSE	ukb-b-10215	15	48596166	0.00634486	461089	0.43	Hand grip strength (right)	Hand grip strength (right)	Hand grip strength (right) || ||	TRUE	igd	NA	NA	NA	NA	NA	NA	NA	48596166	15	0.035093	27339	1.51217e-40	eqtl-a-ENSG00000128951	DUT	TRUE	reported	textfile	2	1	TRUE
rs144887116	T	C	T	C	0.812883	0.00322581	0.0142384	0.019183	FALSE	FALSE	FALSE	ukb-b-10215	15	48910976	0.00576906	461089	0.58	Hand grip strength (right)	Hand grip strength (right)	Hand grip strength (right) || ||	TRUE	igd	NA	NA	NA	NA	NA	NA	NA	48910976	15	0.0497693	22598	5.7491e-60	eqtl-a-ENSG00000128951	DUT	TRUE	reported	textfile	2	1	TRUE
rs1991330	A	G	A	G	0.150331	0.00541116	0.0538717	0.049839	FALSE	FALSE	FALSE	ukb-b-10215	15	48729404	0.00343067	461089	0.11	Hand grip strength (right)	Hand grip strength (right)	Hand grip strength (right) || ||	TRUE	igd	NA	NA	NA	NA	NA	NA	NA	48729404	15	0.0263323	31239	1.13781e-08	eqtl-a-ENSG00000128951	DUT	TRUE	reported	textfile	2	1	TRUE
rs56194244	A	G	A	G	0.813751	0.000854328	0.018775	0.020859	FALSE	FALSE	FALSE	ukb-b-10215	15	48701198	0.00537776	461089	0.87	Hand grip strength (right)	Hand grip strength (right)	Hand grip strength (right) || ||	TRUE	igd	NA	NA	NA	NA	NA	NA	NA	48701198	15	0.0433118	27312	9.43192e-79	eqtl-a-ENSG00000128951	DUT	TRUE	reported	textfile	2	1	TRUE
rs74990676	A	G	A	G	0.323165	0.000479751	0.0412278	0.053242	FALSE	FALSE	FALSE	ukb-b-10215	15	48467483	0.00388158	461089	0.9	Hand grip strength (right)	Hand grip strength (right)	Hand grip strength (right) || ||	TRUE	igd	NA	NA	NA	NA	NA	NA	NA	48467483	15	0.029812	25486	2.22485e-27	eqtl-a-ENSG00000128951	DUT	TRUE	reported	textfile	2	1	TRUE
rs76458013	A	G	A	G	0.233607	0.00526374	0.0259478	0.024689	FALSE	FALSE	FALSE	ukb-b-10215	15	47963870	0.0047881	461089	0.27	Hand grip strength (right)	Hand grip strength (right)	Hand grip strength (right) || ||	TRUE	igd	NA	NA	NA	NA	NA	NA	NA	47963870	15	0.0373855	25096	4.14152e-10	eqtl-a-ENSG00000128951	DUT	TRUE	reported	textfile	2	1	TRUE
rs964611	A	C	A	C	0.46369	0.00140336	0.156582	0.156243	FALSE	FALSE	FALSE	ukb-b-10215	15	48597514	0.0020605	461089	0.5	Hand grip strength (right)	Hand grip strength (right)	Hand grip strength (right) || ||	TRUE	igd	NA	NA	NA	NA	NA	NA	NA	48597514	15	0.0159058	31684	7.8886e-187	eqtl-a-ENSG00000128951	DUT	TRUE	reported	textfile	2	1	TRUE
rs11182421	T	G	T	G	-0.455241	-0.00621875	0.01738	0.016266	FALSE	FALSE	FALSE	ukb-b-10215	12	44516991	0.00607377	461089	0.31	Hand grip strength (right)	Hand grip strength (right)	Hand grip strength (right) || ||	TRUE	igd	NA	NA	NA	NA	NA	NA	NA	44516991	12	0.0453821	23113	1.10917e-23	eqtl-a-ENSG00000198001	IRAK4	TRUE	reported	textfile	2	1	TRUE
rs116867880	C	A	C	A	-0.46924	0.00143558	0.0245785	0.022276	FALSE	FALSE	FALSE	ukb-b-10215	12	44293395	0.00503106	461089	0.780001	Hand grip strength (right)	Hand grip strength (right)	Hand grip strength (right) || ||	TRUE	igd	NA	NA	NA	NA	NA	NA	NA	44293395	12	0.0382354	24828	1.27409e-34	eqtl-a-ENSG00000198001	IRAK4	TRUE	reported	textfile	2	1	TRUE
rs12228658	C	A	C	A	-0.220787	-0.00599964	0.0335366	0.033774	FALSE	FALSE	FALSE	ukb-b-10215	12	44277314	0.00411583	461089	0.14	Hand grip strength (right)	Hand grip strength (right)	Hand grip strength (right) || ||	TRUE	igd	NA	NA	NA	NA	NA	NA	NA	44277314	12	0.0330069	31315	2.24388e-11	eqtl-a-ENSG00000198001	IRAK4	TRUE	reported	textfile	2	1	TRUE
rs143964790	T	C	T	C	-0.298743	0.0149617	0.0132697	0.009752	FALSE	FALSE	FALSE	ukb-b-10215	12	43476240	0.00823912	461089	0.0690001	Hand grip strength (right)	Hand grip strength (right)	Hand grip strength (right) || ||	TRUE	igd	NA	NA	NA	NA	NA	NA	NA	43476240	12	0.0519526	24028	8.90328e-09	eqtl-a-ENSG00000198001	IRAK4	TRUE	reported	textfile	2	1	TRUE
rs145559111	T	C	T	C	-0.243464	0.00395311	0.0186497	0.018968	FALSE	FALSE	FALSE	ukb-b-10215	12	43443678	0.00553223	461089	0.47	Hand grip strength (right)	Hand grip strength (right)	Hand grip strength (right) || ||	TRUE	igd	NA	NA	NA	NA	NA	NA	NA	43443678	12	0.0439465	26389	3.02127e-08	eqtl-a-ENSG00000198001	IRAK4	TRUE	reported	textfile	2	1	TRUE
rs190031303	T	G	T	G	-0.279431	-0.00088459	0.0181554	0.015181	FALSE	FALSE	FALSE	ukb-b-10215	12	43815303	0.00639512	461089	0.89	Hand grip strength (right)	Hand grip strength (right)	Hand grip strength (right) || ||	TRUE	igd	NA	NA	NA	NA	NA	NA	NA	43815303	12	0.0445159	26391	3.44723e-10	eqtl-a-ENSG00000198001	IRAK4	TRUE	reported	textfile	2	1	TRUE
rs4251473	A	C	A	C	-0.450886	-0.00241004	0.0841633	0.085658	FALSE	FALSE	FALSE	ukb-b-10215	12	44166318	0.00265464	461089	0.36	Hand grip strength (right)	Hand grip strength (right)	Hand grip strength (right) || ||	TRUE	igd	NA	NA	NA	NA	NA	NA	NA	44166318	12	0.0210989	31684	2.5293e-101	eqtl-a-ENSG00000198001	IRAK4	TRUE	reported	textfile	2	1	TRUE
rs75769345	T	C	T	C	-0.437631	-0.00262193	0.0777564	0.079621	FALSE	FALSE	FALSE	ukb-b-10215	12	44058576	0.0027476	461089	0.34	Hand grip strength (right)	Hand grip strength (right)	Hand grip strength (right) || ||	TRUE	igd	NA	NA	NA	NA	NA	NA	NA	44058576	12	0.0219182	31568	1.07523e-88	eqtl-a-ENSG00000198001	IRAK4	TRUE	reported	textfile	2	1	TRUE
rs10200136	G	A	G	A	0.182372	0.000830024	0.0480086	0.046361	FALSE	FALSE	FALSE	ukb-b-10215	2	167092252	0.00352814	461089	0.81	Hand grip strength (right)	Hand grip strength (right)	Hand grip strength (right) || ||	TRUE	igd	NA	NA	NA	NA	NA	NA	NA	167092252	2	0.0277976	31138	5.3592e-11	eqtl-a-ENSG00000169432	SCN9A	TRUE	reported	textfile	2	1	TRUE
rs1046022	C	T	C	T	-0.224875	0.00115355	0.0969879	0.09487	FALSE	FALSE	FALSE	ukb-b-10215	2	167260398	0.00253318	461089	0.649999	Hand grip strength (right)	Hand grip strength (right)	Hand grip strength (right) || ||	TRUE	igd	NA	NA	NA	NA	NA	NA	NA	167260398	2	0.020022	31469	2.85299e-29	eqtl-a-ENSG00000169432	SCN9A	TRUE	reported	textfile	2	1	TRUE
rs112078108	C	G	C	G	0.195163	-0.00121212	0.0664868	0.060987	FALSE	TRUE	FALSE	ukb-b-10215	2	167995363	0.00311117	461089	0.7	Hand grip strength (right)	Hand grip strength (right)	Hand grip strength (right) || ||	TRUE	igd	NA	NA	NA	NA	NA	NA	NA	167995363	2	0.0238335	31470	2.64728e-16	eqtl-a-ENSG00000169432	SCN9A	TRUE	reported	textfile	2	1	TRUE
rs114103280	T	C	T	C	-0.223281	-0.00159859	0.0222137	0.017366	FALSE	FALSE	FALSE	ukb-b-10215	2	167637098	0.00572243	461089	0.780001	Hand grip strength (right)	Hand grip strength (right)	Hand grip strength (right) || ||	TRUE	igd	NA	NA	NA	NA	NA	NA	NA	167637098	2	0.0403405	24545	3.11229e-08	eqtl-a-ENSG00000169432	SCN9A	TRUE	reported	textfile	2	1	TRUE
rs114204525	T	C	T	C	-0.268501	0.0044968	0.0153429	0.017279	FALSE	FALSE	FALSE	ukb-b-10215	2	167670577	0.00569877	461089	0.43	Hand grip strength (right)	Hand grip strength (right)	Hand grip strength (right) || ||	TRUE	igd	NA	NA	NA	NA	NA	NA	NA	167670577	2	0.0483699	20710	2.8372e-08	eqtl-a-ENSG00000169432	SCN9A	TRUE	reported	textfile	2	1	TRUE
rs115147747	C	T	C	T	-0.272823	0.00435732	0.025106	0.01578	FALSE	FALSE	FALSE	ukb-b-10215	2	166804746	0.00598273	461089	0.47	Hand grip strength (right)	Hand grip strength (right)	Hand grip strength (right) || ||	TRUE	igd	NA	NA	NA	NA	NA	NA	NA	166804746	2	0.0379738	30448	6.74062e-13	eqtl-a-ENSG00000169432	SCN9A	TRUE	reported	textfile	2	1	TRUE
rs115390386	A	C	A	C	-0.355602	0.00307001	0.0223895	0.014013	FALSE	FALSE	FALSE	ukb-b-10215	2	167025161	0.00653346	461089	0.64	Hand grip strength (right)	Hand grip strength (right)	Hand grip strength (right) || ||	TRUE	igd	NA	NA	NA	NA	NA	NA	NA	167025161	2	0.0401176	26496	7.70549e-19	eqtl-a-ENSG00000169432	SCN9A	TRUE	reported	textfile	2	1	TRUE
rs13029609	C	G	C	G	0.186598	-0.00157069	0.368196	0.364929	FALSE	TRUE	FALSE	ukb-b-10215	2	167467763	0.00154501	461089	0.31	Hand grip strength (right)	Hand grip strength (right)	Hand grip strength (right) || ||	TRUE	igd	NA	NA	NA	NA	NA	NA	NA	167467763	2	0.0122396	31466	1.77174e-52	eqtl-a-ENSG00000169432	SCN9A	TRUE	reported	textfile	2	1	TRUE
rs1364687	G	T	G	T	-0.187177	-0.00645844	0.0314925	0.027365	FALSE	FALSE	FALSE	ukb-b-10215	2	166654237	0.00455031	461089	0.16	Hand grip strength (right)	Hand grip strength (right)	Hand grip strength (right) || ||	TRUE	igd	NA	NA	NA	NA	NA	NA	NA	166654237	2	0.0340428	30363	3.83248e-08	eqtl-a-ENSG00000169432	SCN9A	TRUE	reported	textfile	2	1	TRUE
rs149741067	C	T	C	T	0.25927	-0.00204762	0.0194576	0.02547	FALSE	FALSE	FALSE	ukb-b-10215	2	167567998	0.00495193	461089	0.68	Hand grip strength (right)	Hand grip strength (right)	Hand grip strength (right) || ||	TRUE	igd	NA	NA	NA	NA	NA	NA	NA	167567998	2	0.0430338	24282	1.69531e-09	eqtl-a-ENSG00000169432	SCN9A	TRUE	reported	textfile	2	1	TRUE
rs188322092	T	C	T	C	0.26996	0.00064651	0.0235537	0.014888	FALSE	FALSE	FALSE	ukb-b-10215	2	167104279	0.00615448	461089	0.92	Hand grip strength (right)	Hand grip strength (right)	Hand grip strength (right) || ||	TRUE	igd	NA	NA	NA	NA	NA	NA	NA	167104279	2	0.0391798	29044	5.57186e-12	eqtl-a-ENSG00000169432	SCN9A	TRUE	reported	textfile	2	1	TRUE
rs193033391	T	C	T	C	-0.253982	0.00220318	0.0232596	0.014541	FALSE	FALSE	FALSE	ukb-b-10215	2	166566842	0.00627279	461089	0.73	Hand grip strength (right)	Hand grip strength (right)	Hand grip strength (right) || ||	TRUE	igd	NA	NA	NA	NA	NA	NA	NA	166566842	2	0.0394291	29568	1.1822e-10	eqtl-a-ENSG00000169432	SCN9A	TRUE	reported	textfile	2	1	TRUE
rs4385425	G	A	G	A	-0.0961664	0.00254054	0.340901	0.322951	FALSE	FALSE	FALSE	ukb-b-10215	7	50307334	0.00159139	461089	0.11	Hand grip strength (right)	Hand grip strength (right)	Hand grip strength (right) || ||	TRUE	igd	NA	NA	NA	NA	NA	NA	NA	50307334	7	0.01253	31470	1.65425e-14	eqtl-a-ENSG00000169432	SCN9A	TRUE	reported	textfile	2	1	TRUE
rs59660078	A	G	A	G	-0.0973147	-0.000736052	0.373962	0.367914	FALSE	FALSE	FALSE	ukb-b-10215	2	167797302	0.00154428	461089	0.630001	Hand grip strength (right)	Hand grip strength (right)	Hand grip strength (right) || ||	TRUE	igd	NA	NA	NA	NA	NA	NA	NA	167797302	2	0.0122734	31468	2.20902e-15	eqtl-a-ENSG00000169432	SCN9A	TRUE	reported	textfile	2	1	TRUE
rs62196022	G	A	G	A	0.213253	-0.00525963	0.0460199	0.050233	FALSE	FALSE	FALSE	ukb-b-10215	2	167675154	0.00341536	461089	0.12	Hand grip strength (right)	Hand grip strength (right)	Hand grip strength (right) || ||	TRUE	igd	NA	NA	NA	NA	NA	NA	NA	167675154	2	0.0283487	29737	5.37774e-14	eqtl-a-ENSG00000169432	SCN9A	TRUE	reported	textfile	2	1	TRUE
rs6734919	T	G	T	G	-0.449141	-0.000521239	0.522045	0.5555	FALSE	FALSE	FALSE	ukb-b-10215	2	167214521	0.00149583	461089	0.73	Hand grip strength (right)	Hand grip strength (right)	Hand grip strength (right) || ||	TRUE	igd	NA	NA	NA	NA	NA	NA	NA	167214521	2	0.0112994	31467	1e-200	eqtl-a-ENSG00000169432	SCN9A	TRUE	reported	textfile	2	1	TRUE
rs74590133	C	A	C	A	-0.301556	0.00583848	0.0250713	0.027738	FALSE	FALSE	FALSE	ukb-b-10215	2	167589808	0.00452156	461089	0.2	Hand grip strength (right)	Hand grip strength (right)	Hand grip strength (right) || ||	TRUE	igd	NA	NA	NA	NA	NA	NA	NA	167589808	2	0.0379841	29625	2.0347e-15	eqtl-a-ENSG00000169432	SCN9A	TRUE	reported	textfile	2	1	TRUE
rs7593275	T	G	T	G	0.195213	-0.00409151	0.040883	0.03571	FALSE	FALSE	FALSE	ukb-b-10215	2	166991386	0.0040047	461089	0.31	Hand grip strength (right)	Hand grip strength (right)	Hand grip strength (right) || ||	TRUE	igd	NA	NA	NA	NA	NA	NA	NA	166991386	2	0.0300115	31136	7.78933e-11	eqtl-a-ENSG00000169432	SCN9A	TRUE	reported	textfile	2	1	TRUE
rs1053004	A	G	A	G	0.205443	-0.00104513	0.612999	0.635826	FALSE	FALSE	FALSE	ukb-b-10215	17	40466092	0.00156406	461089	0.5	Hand grip strength (right)	Hand grip strength (right)	Hand grip strength (right) || ||	TRUE	igd	NA	NA	NA	NA	NA	NA	NA	40466092	17	0.0120967	30755	1.08618e-64	eqtl-a-ENSG00000168610	STAT3	TRUE	reported	textfile	2	1	TRUE
rs117300738	A	G	A	G	0.121441	-0.0035643	0.107271	0.111524	FALSE	FALSE	FALSE	ukb-b-10215	17	40158164	0.00237098	461089	0.13	Hand grip strength (right)	Hand grip strength (right)	Hand grip strength (right) || ||	TRUE	igd	NA	NA	NA	NA	NA	NA	NA	40158164	17	0.0192056	29616	2.56531e-10	eqtl-a-ENSG00000168610	STAT3	TRUE	reported	textfile	2	1	TRUE
rs117568533	T	C	T	C	-0.293551	-0.000408199	0.0326932	0.040082	FALSE	FALSE	FALSE	ukb-b-10215	17	41317598	0.00382068	461089	0.91	Hand grip strength (right)	Hand grip strength (right)	Hand grip strength (right) || ||	TRUE	igd	NA	NA	NA	NA	NA	NA	NA	41317598	17	0.033377	28918	1.43054e-18	eqtl-a-ENSG00000168610	STAT3	TRUE	reported	textfile	2	1	TRUE
rs117585204	T	C	T	C	-0.315268	0.00686766	0.0270933	0.036873	FALSE	FALSE	FALSE	ukb-b-10215	17	41018908	0.00411366	461089	0.0949992	Hand grip strength (right)	Hand grip strength (right)	Hand grip strength (right) || ||	TRUE	igd	NA	NA	NA	NA	NA	NA	NA	41018908	17	0.0365626	29535	6.53431e-18	eqtl-a-ENSG00000168610	STAT3	TRUE	reported	textfile	2	1	TRUE
rs12600758	C	T	C	T	-0.147401	0.00228235	0.196326	0.181158	FALSE	FALSE	FALSE	ukb-b-10215	17	40566463	0.00194644	461089	0.24	Hand grip strength (right)	Hand grip strength (right)	Hand grip strength (right) || ||	TRUE	igd	NA	NA	NA	NA	NA	NA	NA	40566463	17	0.0149321	30688	5.5386e-23	eqtl-a-ENSG00000168610	STAT3	TRUE	reported	textfile	2	1	TRUE
rs142901107	T	C	T	C	-0.259411	0.00187449	0.0233542	0.027491	FALSE	FALSE	FALSE	ukb-b-10215	17	40089998	0.00476764	461089	0.69	Hand grip strength (right)	Hand grip strength (right)	Hand grip strength (right) || ||	TRUE	igd	NA	NA	NA	NA	NA	NA	NA	40089998	17	0.0393483	23059	4.31618e-11	eqtl-a-ENSG00000168610	STAT3	TRUE	reported	textfile	2	1	TRUE
rs143252279	T	C	T	C	0.239816	-0.00369685	0.0269208	0.029296	FALSE	FALSE	FALSE	ukb-b-10215	17	39993536	0.00454835	461089	0.42	Hand grip strength (right)	Hand grip strength (right)	Hand grip strength (right) || ||	TRUE	igd	NA	NA	NA	NA	NA	NA	NA	39993536	17	0.0367174	21521	6.52379e-11	eqtl-a-ENSG00000168610	STAT3	TRUE	reported	textfile	2	1	TRUE
rs145550321	T	C	T	C	-0.304396	0.00456111	0.0240763	0.029475	FALSE	FALSE	FALSE	ukb-b-10215	17	39980350	0.00453712	461089	0.31	Hand grip strength (right)	Hand grip strength (right)	Hand grip strength (right) || ||	TRUE	igd	NA	NA	NA	NA	NA	NA	NA	39980350	17	0.038743	21994	3.93459e-15	eqtl-a-ENSG00000168610	STAT3	TRUE	reported	textfile	2	1	TRUE
rs1557744	A	G	A	G	0.243676	-0.00181365	0.175756	0.203703	FALSE	FALSE	FALSE	ukb-b-10215	17	40261284	0.00184475	461089	0.33	Hand grip strength (right)	Hand grip strength (right)	Hand grip strength (right) || ||	TRUE	igd	NA	NA	NA	NA	NA	NA	NA	40261284	17	0.0155022	28459	1.12798e-55	eqtl-a-ENSG00000168610	STAT3	TRUE	reported	textfile	2	1	TRUE
rs2134808	G	T	G	T	0.146161	-0.00457292	0.227769	0.250818	FALSE	FALSE	FALSE	ukb-b-10215	17	40782083	0.00171291	461089	0.00759994	Hand grip strength (right)	Hand grip strength (right)	Hand grip strength (right) || ||	TRUE	igd	NA	NA	NA	NA	NA	NA	NA	40782083	17	0.0141379	31355	4.73369e-25	eqtl-a-ENSG00000168610	STAT3	TRUE	reported	textfile	2	1	TRUE
rs4793163	A	G	A	G	0.16027	-0.00443446	0.210539	0.236143	FALSE	FALSE	FALSE	ukb-b-10215	17	40680934	0.001753	461089	0.0109999	Hand grip strength (right)	Hand grip strength (right)	Hand grip strength (right) || ||	TRUE	igd	NA	NA	NA	NA	NA	NA	NA	40680934	17	0.0145362	31343	2.87607e-28	eqtl-a-ENSG00000168610	STAT3	TRUE	reported	textfile	2	1	TRUE
rs752313	C	T	C	T	-0.0800652	0.00435576	0.529783	0.53608	FALSE	FALSE	FALSE	ukb-b-10215	17	40901824	0.00149301	461089	0.00350002	Hand grip strength (right)	Hand grip strength (right)	Hand grip strength (right) || ||	TRUE	igd	NA	NA	NA	NA	NA	NA	NA	40901824	17	0.0119056	31470	1.7559e-11	eqtl-a-ENSG00000168610	STAT3	TRUE	reported	textfile	2	1	TRUE
rs77485090	T	C	T	C	-0.305323	0.00121584	0.0203892	0.025181	FALSE	FALSE	FALSE	ukb-b-10215	17	39815757	0.00474406	461089	0.8	Hand grip strength (right)	Hand grip strength (right)	Hand grip strength (right) || ||	TRUE	igd	NA	NA	NA	NA	NA	NA	NA	39815757	17	0.0420347	26042	3.76877e-13	eqtl-a-ENSG00000168610	STAT3	TRUE	reported	textfile	2	1	TRUE
rs8069622	T	C	T	C	-0.0987384	0.00150907	0.17663	0.16457	FALSE	FALSE	FALSE	ukb-b-10215	17	41443791	0.00201632	461089	0.450001	Hand grip strength (right)	Hand grip strength (right)	Hand grip strength (right) || ||	TRUE	igd	NA	NA	NA	NA	NA	NA	NA	41443791	17	0.0155847	30188	2.36418e-10	eqtl-a-ENSG00000168610	STAT3	TRUE	reported	textfile	2	1	TRUE
rs8070922	A	G	A	G	-0.139322	-0.000613524	0.0752737	0.08911	FALSE	FALSE	FALSE	ukb-b-10215	17	41162339	0.00261374	461089	0.81	Hand grip strength (right)	Hand grip strength (right)	Hand grip strength (right) || ||	TRUE	igd	NA	NA	NA	NA	NA	NA	NA	41162339	17	0.0225283	31351	6.2339e-10	eqtl-a-ENSG00000168610	STAT3	TRUE	reported	textfile	2	1	TRUE
rs113054932	A	G	A	G	0.344083	-0.00167774	0.0171612	0.01833	FALSE	FALSE	FALSE	ukb-b-10215	8	26903786	0.0056061	461089	0.760001	Hand grip strength (right)	Hand grip strength (right)	Hand grip strength (right) || ||	TRUE	igd	NA	NA	NA	NA	NA	NA	NA	26903786	8	0.0457363	28082	5.34564e-14	eqtl-a-ENSG00000120899	PTK2B	TRUE	reported	textfile	2	1	TRUE
rs113940498	G	A	G	A	0.238054	0.00725862	0.0330559	0.032008	FALSE	FALSE	FALSE	ukb-b-10215	8	26832535	0.00422188	461089	0.0860003	Hand grip strength (right)	Hand grip strength (right)	Hand grip strength (right) || ||	TRUE	igd	NA	NA	NA	NA	NA	NA	NA	26832535	8	0.0332301	30333	7.85778e-13	eqtl-a-ENSG00000120899	PTK2B	TRUE	reported	textfile	2	1	TRUE
rs114861615	C	T	C	T	0.297	-0.00547049	0.0207883	0.016379	FALSE	FALSE	FALSE	ukb-b-10215	8	27405338	0.00596874	461089	0.36	Hand grip strength (right)	Hand grip strength (right)	Hand grip strength (right) || ||	TRUE	igd	NA	NA	NA	NA	NA	NA	NA	27405338	8	0.0416404	23595	9.86279e-13	eqtl-a-ENSG00000120899	PTK2B	TRUE	reported	textfile	2	1	TRUE
rs117686094	A	C	A	C	0.310839	-0.00385707	0.0322963	0.033463	FALSE	FALSE	FALSE	ukb-b-10215	8	26875681	0.00417611	461089	0.36	Hand grip strength (right)	Hand grip strength (right)	Hand grip strength (right) || ||	TRUE	igd	NA	NA	NA	NA	NA	NA	NA	26875681	8	0.0335646	28935	2.02908e-20	eqtl-a-ENSG00000120899	PTK2B	TRUE	reported	textfile	2	1	TRUE
rs11986978	T	C	T	C	0.198459	0.00018869	0.274206	0.291325	FALSE	FALSE	FALSE	ukb-b-10215	8	27057238	0.00164684	461089	0.91	Hand grip strength (right)	Hand grip strength (right)	Hand grip strength (right) || ||	TRUE	igd	NA	NA	NA	NA	NA	NA	NA	27057238	8	0.0132363	31352	8.10961e-51	eqtl-a-ENSG00000120899	PTK2B	TRUE	reported	textfile	2	1	TRUE
rs13275811	C	T	C	T	-0.151476	-0.00233225	0.0743309	0.079546	FALSE	FALSE	FALSE	ukb-b-10215	8	26950790	0.0027434	461089	0.4	Hand grip strength (right)	Hand grip strength (right)	Hand grip strength (right) || ||	TRUE	igd	NA	NA	NA	NA	NA	NA	NA	26950790	8	0.022654	29447	2.28402e-11	eqtl-a-ENSG00000120899	PTK2B	TRUE	reported	textfile	2	1	TRUE
rs138058557	C	T	C	T	-0.315883	0.00680997	0.0187724	0.018634	FALSE	FALSE	FALSE	ukb-b-10215	8	27330791	0.00560869	461089	0.22	Hand grip strength (right)	Hand grip strength (right)	Hand grip strength (right) || ||	TRUE	igd	NA	NA	NA	NA	NA	NA	NA	27330791	8	0.0437723	26595	5.33089e-13	eqtl-a-ENSG00000120899	PTK2B	TRUE	reported	textfile	2	1	TRUE
rs139800804	A	G	A	G	0.249863	-0.000287601	0.0309291	0.032594	FALSE	FALSE	FALSE	ukb-b-10215	8	27429282	0.00428972	461089	0.95	Hand grip strength (right)	Hand grip strength (right)	Hand grip strength (right) || ||	TRUE	igd	NA	NA	NA	NA	NA	NA	NA	27429282	8	0.0343138	29498	3.29913e-13	eqtl-a-ENSG00000120899	PTK2B	TRUE	reported	textfile	2	1	TRUE
rs140421517	G	A	G	A	0.417692	0.0134028	0.0146412	0.015153	FALSE	FALSE	FALSE	ukb-b-10215	8	27405010	0.00630664	461089	0.0340001	Hand grip strength (right)	Hand grip strength (right)	Hand grip strength (right) || ||	TRUE	igd	NA	NA	NA	NA	NA	NA	NA	27405010	8	0.049427	26444	2.89801e-17	eqtl-a-ENSG00000120899	PTK2B	TRUE	reported	textfile	2	1	TRUE
rs2322333	G	A	G	A	0.0818334	0.0019489	0.576515	0.600748	FALSE	FALSE	FALSE	ukb-b-10215	8	26695255	0.00151814	461089	0.2	Hand grip strength (right)	Hand grip strength (right)	Hand grip strength (right) || ||	TRUE	igd	NA	NA	NA	NA	NA	NA	NA	26695255	8	0.0120257	31470	1.01042e-11	eqtl-a-ENSG00000120899	PTK2B	TRUE	reported	textfile	2	1	TRUE
rs28834970	C	T	C	T	0.618351	0.00292964	0.362653	0.364792	FALSE	FALSE	FALSE	ukb-b-10215	8	27195121	0.0015438	461089	0.0580003	Hand grip strength (right)	Hand grip strength (right)	Hand grip strength (right) || ||	TRUE	igd	NA	NA	NA	NA	NA	NA	NA	27195121	8	0.0112325	31345	1e-200	eqtl-a-ENSG00000120899	PTK2B	TRUE	reported	textfile	2	1	TRUE
rs3736525	T	C	T	C	0.365022	0.00101957	0.452291	0.462151	FALSE	FALSE	FALSE	ukb-b-10215	8	27299553	0.00148938	461089	0.49	Hand grip strength (right)	Hand grip strength (right)	Hand grip strength (right) || ||	TRUE	igd	NA	NA	NA	NA	NA	NA	NA	27299553	8	0.0115566	31470	1e-200	eqtl-a-ENSG00000120899	PTK2B	TRUE	reported	textfile	2	1	TRUE
rs3824103	C	T	C	T	-0.256952	-0.00148524	0.0411412	0.020724	FALSE	FALSE	FALSE	ukb-b-10215	8	27324429	0.00520938	461089	0.780001	Hand grip strength (right)	Hand grip strength (right)	Hand grip strength (right) || ||	TRUE	igd	NA	NA	NA	NA	NA	NA	NA	27324429	8	0.0298879	29362	8.15455e-18	eqtl-a-ENSG00000120899	PTK2B	TRUE	reported	textfile	2	1	TRUE
rs4733037	T	C	T	C	-0.118979	0.00168423	0.352813	0.334937	FALSE	FALSE	FALSE	ukb-b-10215	8	27093495	0.00158288	461089	0.29	Hand grip strength (right)	Hand grip strength (right)	Hand grip strength (right) || ||	TRUE	igd	NA	NA	NA	NA	NA	NA	NA	27093495	8	0.0124151	31470	9.39074e-22	eqtl-a-ENSG00000120899	PTK2B	TRUE	reported	textfile	2	1	TRUE
rs79565059	A	T	A	T	-0.267208	0.00531088	0.0213802	0.010946	FALSE	TRUE	FALSE	ukb-b-10215	8	27067159	0.00730459	461089	0.47	Hand grip strength (right)	Hand grip strength (right)	Hand grip strength (right) || ||	TRUE	igd	NA	NA	NA	NA	NA	NA	NA	27067159	8	0.0410849	20366	7.83249e-11	eqtl-a-ENSG00000120899	PTK2B	TRUE	reported	textfile	2	1	TRUE
rs9331934	C	T	C	T	0.276655	0.0113678	0.0171315	0.018051	FALSE	FALSE	FALSE	ukb-b-10215	8	27457748	0.00590378	461089	0.0539995	Hand grip strength (right)	Hand grip strength (right)	Hand grip strength (right) || ||	TRUE	igd	NA	NA	NA	NA	NA	NA	NA	27457748	8	0.0458077	23754	1.54689e-09	eqtl-a-ENSG00000120899	PTK2B	TRUE	reported	textfile	2	1	TRUE
rs10821456	T	C	T	C	0.163539	-0.000640062	0.197127	0.198865	FALSE	FALSE	FALSE	ukb-b-10215	9	93208617	0.00187081	461089	0.73	Hand grip strength (right)	Hand grip strength (right)	Hand grip strength (right) || ||	TRUE	igd	NA	NA	NA	NA	NA	NA	NA	93208617	9	0.0148971	31141	4.88652e-28	eqtl-a-ENSG00000165025	SYK	TRUE	reported	textfile	2	1	TRUE
rs10992452	C	A	C	A	0.198609	-0.00110012	0.061483	0.062831	FALSE	FALSE	FALSE	ukb-b-10215	9	92963339	0.00307188	461089	0.719999	Hand grip strength (right)	Hand grip strength (right)	Hand grip strength (right) || ||	TRUE	igd	NA	NA	NA	NA	NA	NA	NA	92963339	9	0.0247204	31470	9.43409e-16	eqtl-a-ENSG00000165025	SYK	TRUE	reported	textfile	2	1	TRUE
rs10993678	A	G	A	G	0.476846	0.00324685	0.2795	0.277182	FALSE	FALSE	FALSE	ukb-b-10215	9	93522695	0.00166869	461089	0.0519996	Hand grip strength (right)	Hand grip strength (right)	Hand grip strength (right) || ||	TRUE	igd	NA	NA	NA	NA	NA	NA	NA	93522695	9	0.012641	31344	1e-200	eqtl-a-ENSG00000165025	SYK	TRUE	reported	textfile	2	1	TRUE
rs112858117	A	G	A	G	-0.412382	-0.000615109	0.0162732	0.014779	FALSE	FALSE	FALSE	ukb-b-10215	9	93558600	0.0062397	461089	0.92	Hand grip strength (right)	Hand grip strength (right)	Hand grip strength (right) || ||	TRUE	igd	NA	NA	NA	NA	NA	NA	NA	93558600	9	0.0469122	23327	1.48765e-18	eqtl-a-ENSG00000165025	SYK	TRUE	reported	textfile	2	1	TRUE
rs117094759	A	G	A	G	-0.21327	-0.00161174	0.0409064	0.036517	FALSE	FALSE	FALSE	ukb-b-10215	9	93807508	0.00397791	461089	0.69	Hand grip strength (right)	Hand grip strength (right)	Hand grip strength (right) || ||	TRUE	igd	NA	NA	NA	NA	NA	NA	NA	93807508	9	0.0299945	28097	1.15718e-12	eqtl-a-ENSG00000165025	SYK	TRUE	reported	textfile	2	1	TRUE
rs117535964	A	G	A	G	-0.241577	-0.00255006	0.0355881	0.037202	FALSE	FALSE	FALSE	ukb-b-10215	9	93389873	0.00392238	461089	0.52	Hand grip strength (right)	Hand grip strength (right)	Hand grip strength (right) || ||	TRUE	igd	NA	NA	NA	NA	NA	NA	NA	93389873	9	0.0320619	30333	4.89103e-14	eqtl-a-ENSG00000165025	SYK	TRUE	reported	textfile	2	1	TRUE
rs12378398	C	T	C	T	-0.163055	-0.0015406	0.179304	0.184696	FALSE	FALSE	FALSE	ukb-b-10215	9	93323391	0.00195127	461089	0.43	Hand grip strength (right)	Hand grip strength (right)	Hand grip strength (right) || ||	TRUE	igd	NA	NA	NA	NA	NA	NA	NA	93323391	9	0.0154544	30803	5.03617e-26	eqtl-a-ENSG00000165025	SYK	TRUE	reported	textfile	2	1	TRUE
rs149110519	T	C	T	C	0.226664	-0.00379577	0.0526158	0.035499	FALSE	FALSE	FALSE	ukb-b-10215	6	144385777	0.00404334	461089	0.35	Hand grip strength (right)	Hand grip strength (right)	Hand grip strength (right) || ||	TRUE	igd	NA	NA	NA	NA	NA	NA	NA	144385777	6	0.0265894	25521	1.53603e-17	eqtl-a-ENSG00000165025	SYK	TRUE	reported	textfile	2	1	TRUE
rs158685	A	G	A	G	-0.395638	-0.00165249	0.303156	0.32115	FALSE	FALSE	FALSE	ukb-b-10215	9	93659248	0.00165914	461089	0.32	Hand grip strength (right)	Hand grip strength (right)	Hand grip strength (right) || ||	TRUE	igd	NA	NA	NA	NA	NA	NA	NA	93659248	9	0.0125137	29863	1e-200	eqtl-a-ENSG00000165025	SYK	TRUE	reported	textfile	2	1	TRUE
rs1854923	G	A	G	A	-0.0687485	-0.00105492	0.354748	0.377512	FALSE	FALSE	FALSE	ukb-b-10215	9	92943286	0.00153337	461089	0.49	Hand grip strength (right)	Hand grip strength (right)	Hand grip strength (right) || ||	TRUE	igd	NA	NA	NA	NA	NA	NA	NA	92943286	9	0.0124265	31470	3.15522e-08	eqtl-a-ENSG00000165025	SYK	TRUE	reported	textfile	2	1	TRUE
rs290230	G	A	G	A	-0.250016	-0.00147368	0.273284	0.271969	FALSE	FALSE	FALSE	ukb-b-10215	9	93633663	0.00167549	461089	0.38	Hand grip strength (right)	Hand grip strength (right)	Hand grip strength (right) || ||	TRUE	igd	NA	NA	NA	NA	NA	NA	NA	93633663	9	0.0131885	31467	3.85123e-80	eqtl-a-ENSG00000165025	SYK	TRUE	reported	textfile	2	1	TRUE
rs296702	G	C	G	C	0.115804	0.00233806	0.401374	0.407859	FALSE	TRUE	FALSE	ukb-b-10215	9	93760944	0.0015168	461089	0.12	Hand grip strength (right)	Hand grip strength (right)	Hand grip strength (right) || ||	TRUE	igd	NA	NA	NA	NA	NA	NA	NA	93760944	9	0.0121029	31355	1.08768e-21	eqtl-a-ENSG00000165025	SYK	TRUE	reported	textfile	2	1	TRUE
rs553405	T	C	T	C	0.198923	0.00754074	0.954002	0.95784	FALSE	FALSE	FALSE	ukb-b-10215	9	93384978	0.00371966	461089	0.0430002	Hand grip strength (right)	Hand grip strength (right)	Hand grip strength (right) || ||	TRUE	igd	NA	NA	NA	NA	NA	NA	NA	93384978	9	0.0283624	30851	2.31953e-12	eqtl-a-ENSG00000165025	SYK	TRUE	reported	textfile	2	1	TRUE
rs73507550	G	T	G	T	0.160912	0.00104963	0.0487429	0.04821	FALSE	FALSE	FALSE	ukb-b-10215	9	93864542	0.00349637	461089	0.760001	Hand grip strength (right)	Hand grip strength (right)	Hand grip strength (right) || ||	TRUE	igd	NA	NA	NA	NA	NA	NA	NA	93864542	9	0.0276069	30198	5.58933e-09	eqtl-a-ENSG00000165025	SYK	TRUE	reported	textfile	2	1	TRUE
rs76375063	A	G	A	G	0.138233	-0.00137489	0.0905457	0.087095	FALSE	FALSE	FALSE	ukb-b-10215	9	93102668	0.0026338	461089	0.6	Hand grip strength (right)	Hand grip strength (right)	Hand grip strength (right) || ||	TRUE	igd	NA	NA	NA	NA	NA	NA	NA	93102668	9	0.0207079	28374	2.46547e-11	eqtl-a-ENSG00000165025	SYK	TRUE	reported	textfile	2	1	TRUE
rs77800109	G	A	G	A	-0.195188	-0.00638863	0.0369421	0.042395	FALSE	FALSE	FALSE	ukb-b-10215	9	94007624	0.00368888	461089	0.0830004	Hand grip strength (right)	Hand grip strength (right)	Hand grip strength (right) || ||	TRUE	igd	NA	NA	NA	NA	NA	NA	NA	94007624	9	0.0315114	24175	5.85814e-10	eqtl-a-ENSG00000165025	SYK	TRUE	reported	textfile	2	1	TRUE
rs979464	A	G	A	G	-0.151388	0.000757863	0.113451	0.102929	FALSE	FALSE	FALSE	ukb-b-10215	9	93103388	0.00249586	461089	0.760001	Hand grip strength (right)	Hand grip strength (right)	Hand grip strength (right) || ||	TRUE	igd	NA	NA	NA	NA	NA	NA	NA	93103388	9	0.0187234	31141	6.18586e-16	eqtl-a-ENSG00000165025	SYK	TRUE	reported	textfile	2	1	TRUE
rs113489292	T	G	T	G	0.398898	-0.00170346	0.0199694	0.027802	FALSE	FALSE	FALSE	ukb-b-10215	17	41995352	0.00457501	461089	0.709999	Hand grip strength (right)	Hand grip strength (right)	Hand grip strength (right) || ||	TRUE	igd	NA	NA	NA	NA	NA	NA	NA	41995352	17	0.0424116	27985	5.19278e-21	eqtl-a-ENSG00000108861	DUSP3	TRUE	reported	textfile	2	1	TRUE
rs117309334	T	C	T	C	0.229931	-0.00275588	0.0240372	0.026616	FALSE	FALSE	FALSE	ukb-b-10215	17	41284619	0.00472792	461089	0.56	Hand grip strength (right)	Hand grip strength (right)	Hand grip strength (right) || ||	TRUE	igd	NA	NA	NA	NA	NA	NA	NA	41284619	17	0.0388103	24524	3.13437e-09	eqtl-a-ENSG00000108861	DUSP3	TRUE	reported	textfile	2	1	TRUE
rs117519930	T	C	T	C	0.261866	0.00734305	0.0231691	0.032835	FALSE	FALSE	FALSE	ukb-b-10215	17	42170871	0.00421331	461089	0.0810009	Hand grip strength (right)	Hand grip strength (right)	Hand grip strength (right) || ||	TRUE	igd	NA	NA	NA	NA	NA	NA	NA	42170871	17	0.0395007	25857	3.3752e-11	eqtl-a-ENSG00000108861	DUSP3	TRUE	reported	textfile	2	1	TRUE
rs1230398	A	C	A	C	-0.772874	0.00695286	0.922279	0.92348	FALSE	FALSE	FALSE	ukb-b-10215	17	41845235	0.00279943	461089	0.0129999	Hand grip strength (right)	Hand grip strength (right)	Hand grip strength (right) || ||	TRUE	igd	NA	NA	NA	NA	NA	NA	NA	41845235	17	0.0212571	31683	1e-200	eqtl-a-ENSG00000108861	DUSP3	TRUE	reported	textfile	2	1	TRUE
rs143417809	T	G	T	G	0.239671	-0.00163026	0.0242429	0.026238	FALSE	FALSE	FALSE	ukb-b-10215	17	41412352	0.0048359	461089	0.74	Hand grip strength (right)	Hand grip strength (right)	Hand grip strength (right) || ||	TRUE	igd	NA	NA	NA	NA	NA	NA	NA	41412352	17	0.0386448	24524	5.58213e-10	eqtl-a-ENSG00000108861	DUSP3	TRUE	reported	textfile	2	1	TRUE
rs145705677	A	T	A	T	0.300211	-0.0152827	0.025077	0.029024	FALSE	TRUE	FALSE	ukb-b-10215	17	42305635	0.00445174	461089	0.000599998	Hand grip strength (right)	Hand grip strength (right)	Hand grip strength (right) || ||	TRUE	igd	NA	NA	NA	NA	NA	NA	NA	42305635	17	0.0379807	26190	2.6965e-15	eqtl-a-ENSG00000108861	DUSP3	TRUE	reported	textfile	2	1	TRUE
rs145919155	A	G	A	G	0.186702	0.00726232	0.036142	0.049817	FALSE	FALSE	FALSE	ukb-b-10215	17	42307386	0.00343269	461089	0.0340001	Hand grip strength (right)	Hand grip strength (right)	Hand grip strength (right) || ||	TRUE	igd	NA	NA	NA	NA	NA	NA	NA	42307386	17	0.0318496	30544	4.5733e-09	eqtl-a-ENSG00000108861	DUSP3	TRUE	reported	textfile	2	1	TRUE
rs150935822	G	A	G	A	0.250698	0.00655669	0.0180793	0.019678	FALSE	FALSE	FALSE	ukb-b-10215	17	41340498	0.00548655	461089	0.23	Hand grip strength (right)	Hand grip strength (right)	Hand grip strength (right) || ||	TRUE	igd	NA	NA	NA	NA	NA	NA	NA	41340498	17	0.0446201	21392	1.9273e-08	eqtl-a-ENSG00000108861	DUSP3	TRUE	reported	textfile	2	1	TRUE
rs1642592	C	A	C	A	0.205483	-0.00393315	0.159833	0.172748	FALSE	FALSE	FALSE	ukb-b-10215	17	41969301	0.00196503	461089	0.0449997	Hand grip strength (right)	Hand grip strength (right)	Hand grip strength (right) || ||	TRUE	igd	NA	NA	NA	NA	NA	NA	NA	41969301	17	0.0161492	31684	4.36114e-37	eqtl-a-ENSG00000108861	DUSP3	TRUE	reported	textfile	2	1	TRUE
rs3785807	T	G	T	G	0.126715	-0.00264789	0.283075	0.271216	FALSE	FALSE	FALSE	ukb-b-10215	17	41729608	0.00167351	461089	0.11	Hand grip strength (right)	Hand grip strength (right)	Hand grip strength (right) || ||	TRUE	igd	NA	NA	NA	NA	NA	NA	NA	41729608	17	0.0131685	31681	6.41948e-22	eqtl-a-ENSG00000108861	DUSP3	TRUE	reported	textfile	2	1	TRUE
rs74252773	A	G	A	G	-0.189074	0.00286262	0.0752057	0.067427	FALSE	FALSE	FALSE	ukb-b-10215	17	41819094	0.00297912	461089	0.34	Hand grip strength (right)	Hand grip strength (right)	Hand grip strength (right) || ||	TRUE	igd	NA	NA	NA	NA	NA	NA	NA	41819094	17	0.022512	31569	4.50298e-17	eqtl-a-ENSG00000108861	DUSP3	TRUE	reported	textfile	2	1	TRUE
rs9910994	T	A	T	A	0.0921066	0.000616447	0.266676	0.25164	FALSE	TRUE	FALSE	ukb-b-10215	17	41533830	0.00171461	461089	0.719999	Hand grip strength (right)	Hand grip strength (right)	Hand grip strength (right) || ||	TRUE	igd	NA	NA	NA	NA	NA	NA	NA	41533830	17	0.0134364	31341	7.13181e-12	eqtl-a-ENSG00000108861	DUSP3	TRUE	reported	textfile	2	1	TRUE
rs10489481	A	G	A	G	0.120783	-2.84839e-05	0.314428	0.320585	FALSE	FALSE	FALSE	ukb-b-10215	1	185391167	0.00159715	461089	0.99	Hand grip strength (right)	Hand grip strength (right)	Hand grip strength (right) || ||	TRUE	igd	NA	NA	NA	NA	NA	NA	NA	185391167	1	0.0127787	31355	3.33043e-21	eqtl-a-ENSG00000141736	ERBB2	TRUE	reported	textfile	2	1	TRUE
rs1453559	C	T	C	T	-0.093828	-0.00426349	0.507918	0.516995	FALSE	FALSE	FALSE	ukb-b-10215	17	38020419	0.00148867	461089	0.00420001	Hand grip strength (right)	Hand grip strength (right)	Hand grip strength (right) || ||	TRUE	igd	NA	NA	NA	NA	NA	NA	NA	38020419	17	0.0118788	31382	2.81579e-15	eqtl-a-ENSG00000141736	ERBB2	TRUE	reported	textfile	2	1	TRUE
rs17761864	A	C	A	C	0.085127	-0.00342646	0.323707	0.347243	FALSE	FALSE	FALSE	ukb-b-10215	17	2171637	0.00156054	461089	0.0280001	Hand grip strength (right)	Hand grip strength (right)	Hand grip strength (right) || ||	TRUE	igd	NA	NA	NA	NA	NA	NA	NA	2171637	17	0.0127002	31355	2.04739e-11	eqtl-a-ENSG00000141736	ERBB2	TRUE	reported	textfile	2	1	TRUE
rs2338795	G	T	G	T	-0.0793535	0.000904289	0.754123	0.74696	FALSE	FALSE	FALSE	ukb-b-10215	17	37399364	0.00170959	461089	0.6	Hand grip strength (right)	Hand grip strength (right)	Hand grip strength (right) || ||	TRUE	igd	NA	NA	NA	NA	NA	NA	NA	37399364	17	0.0138057	28204	9.04128e-09	eqtl-a-ENSG00000141736	ERBB2	TRUE	reported	textfile	2	1	TRUE
rs4256159	T	C	T	C	0.104451	-0.00505171	0.135199	0.154205	FALSE	FALSE	FALSE	ukb-b-10215	3	18767404	0.0020564	461089	0.0140001	Hand grip strength (right)	Hand grip strength (right)	Hand grip strength (right) || ||	TRUE	igd	NA	NA	NA	NA	NA	NA	NA	18767404	3	0.0173838	31470	1.87361e-09	eqtl-a-ENSG00000141736	ERBB2	TRUE	reported	textfile	2	1	TRUE
rs4795365	T	G	T	G	-0.153529	0.00188926	0.0575777	0.061388	FALSE	FALSE	FALSE	ukb-b-10215	17	37595059	0.00317872	461089	0.55	Hand grip strength (right)	Hand grip strength (right)	Hand grip strength (right) || ||	TRUE	igd	NA	NA	NA	NA	NA	NA	NA	37595059	17	0.0255175	26180	1.77902e-09	eqtl-a-ENSG00000141736	ERBB2	TRUE	reported	textfile	2	1	TRUE
rs4848370	T	C	T	C	0.0847329	0.00603495	0.269386	0.273412	FALSE	FALSE	FALSE	ukb-b-10215	2	111811665	0.00166708	461089	0.000290001	Hand grip strength (right)	Hand grip strength (right)	Hand grip strength (right) || ||	TRUE	igd	NA	NA	NA	NA	NA	NA	NA	111811665	2	0.0133967	31355	2.5356e-10	eqtl-a-ENSG00000141736	ERBB2	TRUE	reported	textfile	2	1	TRUE
rs55908509	A	G	A	G	-0.160209	0.00368339	0.3284	0.32752	FALSE	FALSE	FALSE	ukb-b-10215	19	16442019	0.00158895	461089	0.02	Hand grip strength (right)	Hand grip strength (right)	Hand grip strength (right) || ||	TRUE	igd	NA	NA	NA	NA	NA	NA	NA	16442019	19	0.0126013	22490	4.95678e-37	eqtl-a-ENSG00000141736	ERBB2	TRUE	reported	textfile	2	1	TRUE
rs6732565	G	A	G	A	0.0665979	0.00394612	0.395803	0.378621	FALSE	FALSE	FALSE	ukb-b-10215	2	111607832	0.00153435	461089	0.01	Hand grip strength (right)	Hand grip strength (right)	Hand grip strength (right) || ||	TRUE	igd	NA	NA	NA	NA	NA	NA	NA	111607832	2	0.0121578	31355	4.30646e-08	eqtl-a-ENSG00000141736	ERBB2	TRUE	reported	textfile	2	1	TRUE
rs7911264	C	T	C	T	-0.06728	0.00409112	0.515223	0.521232	FALSE	FALSE	FALSE	ukb-b-10215	10	94436851	0.00149015	461089	0.00599998	Hand grip strength (right)	Hand grip strength (right)	Hand grip strength (right) || ||	TRUE	igd	NA	NA	NA	NA	NA	NA	NA	94436851	10	0.0118955	31470	1.55121e-08	eqtl-a-ENSG00000141736	ERBB2	TRUE	reported	textfile	2	1	TRUE
rs903506	A	G	A	G	-0.102067	-0.00211693	0.658916	0.675545	FALSE	FALSE	FALSE	ukb-b-10215	17	37879762	0.00158843	461089	0.18	Hand grip strength (right)	Hand grip strength (right)	Hand grip strength (right) || ||	TRUE	igd	NA	NA	NA	NA	NA	NA	NA	37879762	17	0.0125251	31268	3.67536e-16	eqtl-a-ENSG00000141736	ERBB2	TRUE	reported	textfile	2	1	TRUE
rs9915323	T	A	T	A	-0.0802842	0.000727601	0.699101	0.717845	FALSE	TRUE	FALSE	ukb-b-10215	17	37770481	0.00165783	461089	0.66	Hand grip strength (right)	Hand grip strength (right)	Hand grip strength (right) || ||	TRUE	igd	NA	NA	NA	NA	NA	NA	NA	37770481	17	0.0129591	31340	5.82117e-10	eqtl-a-ENSG00000141736	ERBB2	TRUE	reported	textfile	2	1	TRUE
rs114924505	G	T	G	T	-0.190676	0.0115507	0.0370594	0.029727	FALSE	FALSE	FALSE	ukb-b-10215	6	35238183	0.00444871	461089	0.00940005	Hand grip strength (right)	Hand grip strength (right)	Hand grip strength (right) || ||	TRUE	igd	NA	NA	NA	NA	NA	NA	NA	35238183	6	0.0314653	28094	1.36119e-09	eqtl-a-ENSG00000112062	MAPK14	TRUE	reported	textfile	2	1	TRUE
rs116751036	G	A	G	A	-0.394114	0.00608541	0.0313832	0.025883	FALSE	FALSE	FALSE	ukb-b-10215	6	35767429	0.00468203	461089	0.19	Hand grip strength (right)	Hand grip strength (right)	Hand grip strength (right) || ||	TRUE	igd	NA	NA	NA	NA	NA	NA	NA	35767429	6	0.033975	28090	4.1115e-31	eqtl-a-ENSG00000112062	MAPK14	TRUE	reported	textfile	2	1	TRUE
rs17656051	G	A	G	A	-0.219751	0.00228499	0.0902846	0.086134	FALSE	FALSE	FALSE	ukb-b-10215	6	35949003	0.00264713	461089	0.39	Hand grip strength (right)	Hand grip strength (right)	Hand grip strength (right) || ||	TRUE	igd	NA	NA	NA	NA	NA	NA	NA	35949003	6	0.020685	31355	2.3094e-26	eqtl-a-ENSG00000112062	MAPK14	TRUE	reported	textfile	2	1	TRUE
rs2237232	C	T	C	T	0.180866	-0.00264125	0.0713342	0.064232	FALSE	FALSE	FALSE	ukb-b-10215	6	35812379	0.00302855	461089	0.38	Hand grip strength (right)	Hand grip strength (right)	Hand grip strength (right) || ||	TRUE	igd	NA	NA	NA	NA	NA	NA	NA	35812379	6	0.023074	31349	4.56352e-15	eqtl-a-ENSG00000112062	MAPK14	TRUE	reported	textfile	2	1	TRUE
rs56388170	T	G	T	G	-0.105379	-0.00149982	0.289189	0.292814	FALSE	FALSE	FALSE	ukb-b-10215	7	28724374	0.00164618	461089	0.36	Hand grip strength (right)	Hand grip strength (right)	Hand grip strength (right) || ||	TRUE	igd	NA	NA	NA	NA	NA	NA	NA	28724374	7	0.0130973	31141	8.56841e-16	eqtl-a-ENSG00000112062	MAPK14	TRUE	reported	textfile	2	1	TRUE
rs76212347	T	C	T	C	-0.260659	0.00612509	0.0374117	0.026527	FALSE	FALSE	FALSE	ukb-b-10215	6	35594841	0.00477023	461089	0.2	Hand grip strength (right)	Hand grip strength (right)	Hand grip strength (right) || ||	TRUE	igd	NA	NA	NA	NA	NA	NA	NA	35594841	6	0.0312864	28089	7.98914e-17	eqtl-a-ENSG00000112062	MAPK14	TRUE	reported	textfile	2	1	TRUE
rs76468593	A	G	A	G	0.237429	0.00318921	0.0252802	0.02323	FALSE	FALSE	FALSE	ukb-b-10215	6	36211570	0.0049297	461089	0.52	Hand grip strength (right)	Hand grip strength (right)	Hand grip strength (right) || ||	TRUE	igd	NA	NA	NA	NA	NA	NA	NA	36211570	6	0.0378626	27883	3.59203e-10	eqtl-a-ENSG00000112062	MAPK14	TRUE	reported	textfile	2	1	TRUE
rs76894784	G	A	G	A	-0.400327	0.00711501	0.0351384	0.028916	FALSE	FALSE	FALSE	ukb-b-10215	6	36151945	0.00445286	461089	0.11	Hand grip strength (right)	Hand grip strength (right)	Hand grip strength (right) || ||	TRUE	igd	NA	NA	NA	NA	NA	NA	NA	36151945	6	0.0321476	28738	1.35021e-35	eqtl-a-ENSG00000112062	MAPK14	TRUE	reported	textfile	2	1	TRUE
rs78976311	G	A	G	A	-0.175046	0.0116497	0.0421832	0.035297	FALSE	FALSE	FALSE	ukb-b-10215	6	35044744	0.00410871	461089	0.00460002	Hand grip strength (right)	Hand grip strength (right)	Hand grip strength (right) || ||	TRUE	igd	NA	NA	NA	NA	NA	NA	NA	35044744	6	0.029573	28093	3.23512e-09	eqtl-a-ENSG00000112062	MAPK14	TRUE	reported	textfile	2	1	TRUE
rs79386604	T	C	T	C	-0.166716	0.000333114	0.0468464	0.042315	FALSE	FALSE	FALSE	ukb-b-10215	6	36325325	0.00375672	461089	0.93	Hand grip strength (right)	Hand grip strength (right)	Hand grip strength (right) || ||	TRUE	igd	NA	NA	NA	NA	NA	NA	NA	36325325	6	0.028131	26154	3.09649e-09	eqtl-a-ENSG00000112062	MAPK14	TRUE	reported	textfile	2	1	TRUE
rs851041	A	T	A	T	-0.212829	-0.000754419	0.714779	0.715483	FALSE	TRUE	FALSE	ukb-b-10215	6	35974936	0.00164707	461089	0.649999	Hand grip strength (right)	Hand grip strength (right)	Hand grip strength (right) || ||	TRUE	igd	NA	NA	NA	NA	NA	NA	NA	35974936	6	0.0130593	31351	1.03657e-59	eqtl-a-ENSG00000112062	MAPK14	TRUE	reported	textfile	2	1	TRUE
rs9380547	T	A	T	A	0.298937	0.00130959	0.20559	0.187383	FALSE	TRUE	FALSE	ukb-b-10215	6	36083810	0.00190341	461089	0.49	Hand grip strength (right)	Hand grip strength (right)	Hand grip strength (right) || ||	TRUE	igd	NA	NA	NA	NA	NA	NA	NA	36083810	6	0.0145107	31178	2.68844e-94	eqtl-a-ENSG00000112062	MAPK14	TRUE	reported	textfile	2	1	TRUE
rs9470041	T	G	T	G	0.0750357	0.00472464	0.307756	0.325224	FALSE	FALSE	FALSE	ukb-b-10215	6	35485647	0.00158938	461089	0.00299999	Hand grip strength (right)	Hand grip strength (right)	Hand grip strength (right) || ||	TRUE	igd	TRUE	rs9470041	rs12181820	T	G	C	T	35465023	6	0.0128792	26032	5.67715e-09	eqtl-a-ENSG00000112062	MAPK14	TRUE	reported	textfile	2	1	TRUE
rs111750074	T	G	T	G	-0.190247	-0.0048989	0.0445925	0.041891	FALSE	FALSE	FALSE	ukb-b-10215	3	120230850	0.0038796	461089	0.21	Hand grip strength (right)	Hand grip strength (right)	Hand grip strength (right) || ||	TRUE	igd	NA	NA	NA	NA	NA	NA	NA	120230850	3	0.0287905	27960	3.89045e-11	eqtl-a-ENSG00000082701	GSK3B	TRUE	reported	textfile	2	1	TRUE
rs114321176	T	C	T	C	0.25841	0.00329965	0.0161268	0.018031	FALSE	FALSE	FALSE	ukb-b-10215	3	119297429	0.00560434	461089	0.56	Hand grip strength (right)	Hand grip strength (right)	Hand grip strength (right) || ||	TRUE	igd	NA	NA	NA	NA	NA	NA	NA	119297429	3	0.0471998	26499	4.385e-08	eqtl-a-ENSG00000082701	GSK3B	TRUE	reported	textfile	2	1	TRUE
rs11915717	T	C	T	C	0.350961	0.000798525	0.206987	0.170091	FALSE	FALSE	FALSE	ukb-b-10215	3	119707618	0.00197671	461089	0.69	Hand grip strength (right)	Hand grip strength (right)	Hand grip strength (right) || ||	TRUE	igd	NA	NA	NA	NA	NA	NA	NA	119707618	3	0.0143903	31683	2.25944e-131	eqtl-a-ENSG00000082701	GSK3B	TRUE	reported	textfile	2	1	TRUE
rs12053912	T	A	T	A	0.38324	-0.00189707	0.190696	0.149971	FALSE	TRUE	FALSE	ukb-b-10215	3	119826164	0.00208733	461089	0.36	Hand grip strength (right)	Hand grip strength (right)	Hand grip strength (right) || ||	TRUE	igd	NA	NA	NA	NA	NA	NA	NA	119826164	3	0.0148028	31557	8.72971e-148	eqtl-a-ENSG00000082701	GSK3B	TRUE	reported	textfile	2	1	TRUE
rs13077863	G	A	G	A	0.0945273	-0.00171442	0.153688	0.160998	FALSE	FALSE	FALSE	ukb-b-10215	3	118903462	0.00209827	461089	0.41	Hand grip strength (right)	Hand grip strength (right)	Hand grip strength (right) || ||	TRUE	igd	NA	NA	NA	NA	NA	NA	NA	118903462	3	0.0164837	30077	9.7744e-09	eqtl-a-ENSG00000082701	GSK3B	TRUE	reported	textfile	2	1	TRUE
rs142852294	G	A	G	A	-0.14605	0.00171063	0.0576075	0.057653	FALSE	FALSE	FALSE	ukb-b-10215	3	120376865	0.00323304	461089	0.6	Hand grip strength (right)	Hand grip strength (right)	Hand grip strength (right) || ||	TRUE	igd	NA	NA	NA	NA	NA	NA	NA	120376865	3	0.0255144	27980	1.03801e-08	eqtl-a-ENSG00000082701	GSK3B	TRUE	reported	textfile	2	1	TRUE
rs143581696	A	C	A	C	0.313079	-0.00305813	0.0257264	0.028462	FALSE	FALSE	FALSE	ukb-b-10215	3	120410788	0.00460677	461089	0.51	Hand grip strength (right)	Hand grip strength (right)	Hand grip strength (right) || ||	TRUE	igd	NA	NA	NA	NA	NA	NA	NA	120410788	3	0.0375012	27756	6.9199e-17	eqtl-a-ENSG00000082701	GSK3B	TRUE	reported	textfile	2	1	TRUE
rs144939157	T	C	T	C	0.278382	-0.00500814	0.0162688	0.016491	FALSE	FALSE	FALSE	ukb-b-10215	3	120270521	0.00599783	461089	0.4	Hand grip strength (right)	Hand grip strength (right)	Hand grip strength (right) || ||	TRUE	igd	NA	NA	NA	NA	NA	NA	NA	120270521	3	0.0469882	26189	3.13437e-09	eqtl-a-ENSG00000082701	GSK3B	TRUE	reported	textfile	2	1	TRUE
rs1617553	A	T	A	T	0.269936	-0.00177888	0.321097	0.289393	FALSE	TRUE	FALSE	ukb-b-10215	3	120106039	0.00163835	461089	0.28	Hand grip strength (right)	Hand grip strength (right)	Hand grip strength (right) || ||	TRUE	igd	NA	NA	NA	NA	NA	NA	NA	120106039	3	0.0125433	31567	1.00693e-102	eqtl-a-ENSG00000082701	GSK3B	TRUE	reported	textfile	2	1	TRUE
rs16829957	A	G	A	G	0.0786612	0.00105894	0.324439	0.338732	FALSE	FALSE	FALSE	ukb-b-10215	3	119267302	0.00157626	461089	0.5	Hand grip strength (right)	Hand grip strength (right)	Hand grip strength (right) || ||	TRUE	igd	NA	NA	NA	NA	NA	NA	NA	119267302	3	0.0126957	31684	5.79896e-10	eqtl-a-ENSG00000082701	GSK3B	TRUE	reported	textfile	2	1	TRUE
rs28748088	C	A	C	A	0.219496	-0.00337003	0.100717	0.123316	FALSE	FALSE	FALSE	ukb-b-10215	3	120267110	0.00226253	461089	0.14	Hand grip strength (right)	Hand grip strength (right)	Hand grip strength (right) || ||	TRUE	igd	NA	NA	NA	NA	NA	NA	NA	120267110	3	0.0196898	31565	7.35699e-29	eqtl-a-ENSG00000082701	GSK3B	TRUE	reported	textfile	2	1	TRUE
rs34770810	G	T	G	T	0.259723	0.000282774	0.0217271	0.025688	FALSE	FALSE	FALSE	ukb-b-10215	3	119070263	0.00482331	461089	0.95	Hand grip strength (right)	Hand grip strength (right)	Hand grip strength (right) || ||	TRUE	igd	NA	NA	NA	NA	NA	NA	NA	119070263	3	0.0407652	28640	1.87551e-10	eqtl-a-ENSG00000082701	GSK3B	TRUE	reported	textfile	2	1	TRUE
rs378759	A	G	A	G	0.153963	0.00364999	0.0804051	0.068157	FALSE	FALSE	FALSE	ukb-b-10215	3	120485709	0.00295043	461089	0.22	Hand grip strength (right)	Hand grip strength (right)	Hand grip strength (right) || ||	TRUE	igd	NA	NA	NA	NA	NA	NA	NA	120485709	3	0.0218495	31684	1.83612e-12	eqtl-a-ENSG00000082701	GSK3B	TRUE	reported	textfile	2	1	TRUE
rs62264533	A	G	A	G	0.355839	0.000288937	0.0406138	0.042988	FALSE	FALSE	FALSE	ukb-b-10215	3	119315456	0.00366807	461089	0.94	Hand grip strength (right)	Hand grip strength (right)	Hand grip strength (right) || ||	TRUE	igd	NA	NA	NA	NA	NA	NA	NA	119315456	3	0.0300025	28306	1.90502e-32	eqtl-a-ENSG00000082701	GSK3B	TRUE	reported	textfile	2	1	TRUE
rs6765483	A	T	A	T	-0.443174	0.00236675	0.740014	0.754506	FALSE	TRUE	FALSE	ukb-b-10215	3	119927508	0.00172445	461089	0.17	Hand grip strength (right)	Hand grip strength (right)	Hand grip strength (right) || ||	TRUE	igd	NA	NA	NA	NA	NA	NA	NA	119927508	3	0.0130463	31563	1e-200	eqtl-a-ENSG00000082701	GSK3B	TRUE	reported	textfile	2	1	TRUE
rs73192047	T	C	T	C	-0.231447	-0.0064988	0.0242634	0.021465	FALSE	FALSE	FALSE	ukb-b-10215	3	119435892	0.00521953	461089	0.21	Hand grip strength (right)	Hand grip strength (right)	Hand grip strength (right) || ||	TRUE	igd	NA	NA	NA	NA	NA	NA	NA	119435892	3	0.0386324	29103	2.083e-09	eqtl-a-ENSG00000082701	GSK3B	TRUE	reported	textfile	2	1	TRUE
rs117212126	T	G	T	G	-0.28702	-0.00344799	0.0227942	0.026798	FALSE	FALSE	FALSE	ukb-b-10215	15	99240935	0.0046504	461089	0.46	Hand grip strength (right)	Hand grip strength (right)	Hand grip strength (right) || ||	TRUE	igd	NA	NA	NA	NA	NA	NA	NA	99240935	15	0.0398053	20515	5.57057e-13	eqtl-a-ENSG00000140443	IGF1R	TRUE	reported	textfile	2	1	TRUE
rs149007767	T	C	T	C	0.122686	0.000470954	0.149708	0.16217	FALSE	FALSE	FALSE	ukb-b-10215	7	50370254	0.00209181	461089	0.82	Hand grip strength (right)	Hand grip strength (right)	Hand grip strength (right) || ||	TRUE	igd	NA	NA	NA	NA	NA	NA	NA	50370254	7	0.0166496	29863	1.72425e-13	eqtl-a-ENSG00000140443	IGF1R	TRUE	reported	textfile	2	1	TRUE
rs1531070	A	G	A	G	-0.0729884	-0.000284996	0.413713	0.405746	FALSE	FALSE	FALSE	ukb-b-10215	4	140795327	0.00151728	461089	0.85	Hand grip strength (right)	Hand grip strength (right)	Hand grip strength (right) || ||	TRUE	igd	NA	NA	NA	NA	NA	NA	NA	140795327	4	0.0120692	31470	1.47021e-09	eqtl-a-ENSG00000140443	IGF1R	TRUE	reported	textfile	2	1	TRUE
rs2259707	T	C	T	C	-0.0950256	-0.00492683	0.751646	0.730253	FALSE	FALSE	FALSE	ukb-b-10215	15	99573959	0.00168418	461089	0.00340001	Hand grip strength (right)	Hand grip strength (right)	Hand grip strength (right) || ||	TRUE	igd	NA	NA	NA	NA	NA	NA	NA	99573959	15	0.0137521	26061	4.85289e-12	eqtl-a-ENSG00000140443	IGF1R	TRUE	reported	textfile	2	1	TRUE
rs2654980	T	C	T	C	-0.269712	0.0001014	0.231425	0.247011	FALSE	FALSE	FALSE	ukb-b-10215	15	99504843	0.00172262	461089	0.95	Hand grip strength (right)	Hand grip strength (right)	Hand grip strength (right) || ||	TRUE	igd	NA	NA	NA	NA	NA	NA	NA	99504843	15	0.0139284	26395	1.54739e-83	eqtl-a-ENSG00000140443	IGF1R	TRUE	reported	textfile	2	1	TRUE
rs56388170	T	G	T	G	-0.0803087	-0.00149982	0.289189	0.292814	FALSE	FALSE	FALSE	ukb-b-10215	7	28724374	0.00164618	461089	0.36	Hand grip strength (right)	Hand grip strength (right)	Hand grip strength (right) || ||	TRUE	igd	NA	NA	NA	NA	NA	NA	NA	28724374	7	0.0131099	31141	9.02298e-10	eqtl-a-ENSG00000140443	IGF1R	TRUE	reported	textfile	2	1	TRUE
rs6893300	A	C	A	C	-0.0828699	-0.00201652	0.297362	0.306737	FALSE	FALSE	FALSE	ukb-b-10215	5	179135815	0.00161068	461089	0.21	Hand grip strength (right)	Hand grip strength (right)	Hand grip strength (right) || ||	TRUE	igd	NA	NA	NA	NA	NA	NA	NA	179135815	5	0.0130021	31470	1.844e-10	eqtl-a-ENSG00000140443	IGF1R	TRUE	reported	textfile	2	1	TRUE
rs7170290	T	C	T	C	0.306684	-0.0205755	0.0520017	0.049092	FALSE	FALSE	FALSE	ukb-b-10215	15	99236832	0.00344621	461089	2.39999e-09	Hand grip strength (right)	Hand grip strength (right)	Hand grip strength (right) || ||	TRUE	igd	NA	NA	NA	NA	NA	NA	NA	99236832	15	0.0266814	26064	1.41091e-30	eqtl-a-ENSG00000140443	IGF1R	TRUE	reported	textfile	2	1	TRUE
rs73467602	A	G	A	G	0.0910321	-0.00283853	0.214884	0.198644	FALSE	FALSE	FALSE	ukb-b-10215	15	99088649	0.00187648	461089	0.13	Hand grip strength (right)	Hand grip strength (right)	Hand grip strength (right) || ||	TRUE	igd	NA	NA	NA	NA	NA	NA	NA	99088649	15	0.01447	25942	3.15428e-10	eqtl-a-ENSG00000140443	IGF1R	TRUE	reported	textfile	2	1	TRUE
rs8030950	A	C	A	C	0.125983	0.00248401	0.275239	0.270774	FALSE	FALSE	FALSE	ukb-b-10215	15	99404021	0.00167925	461089	0.14	Hand grip strength (right)	Hand grip strength (right)	Hand grip strength (right) || ||	TRUE	igd	NA	NA	NA	NA	NA	NA	NA	99404021	15	0.0132835	26392	2.44231e-21	eqtl-a-ENSG00000140443	IGF1R	TRUE	reported	textfile	2	1	TRUE
rs9480866	T	C	T	C	0.101079	-0.00693495	0.160953	0.157201	FALSE	FALSE	FALSE	ukb-b-10215	6	108962642	0.0020446	461089	0.000690001	Hand grip strength (right)	Hand grip strength (right)	Hand grip strength (right) || ||	TRUE	igd	NA	NA	NA	NA	NA	NA	NA	108962642	6	0.0161734	31470	4.1151e-10	eqtl-a-ENSG00000140443	IGF1R	TRUE	reported	textfile	2	1	TRUE
rs10110158	G	A	G	A	-0.307854	-0.0126518	0.0140631	0.006438	FALSE	FALSE	FALSE	ukb-b-10215	8	86226339	0.00943058	461089	0.18	Hand grip strength (right)	Hand grip strength (right)	Hand grip strength (right) || ||	TRUE	igd	NA	NA	NA	NA	NA	NA	NA	86226339	8	0.0504787	5262	1.06871e-09	eqtl-a-ENSG00000104267	CA2	TRUE	reported	textfile	2	1	TRUE
rs10876550	A	G	A	G	-0.116086	-0.00100346	0.590064	0.55876	FALSE	FALSE	FALSE	ukb-b-10215	12	54712308	0.00149546	461089	0.5	Hand grip strength (right)	Hand grip strength (right)	Hand grip strength (right) || ||	TRUE	igd	NA	NA	NA	NA	NA	NA	NA	54712308	12	0.0120619	31644	6.31975e-22	eqtl-a-ENSG00000104267	CA2	TRUE	reported	textfile	2	1	TRUE
rs111652921	A	C	A	C	-0.196643	-0.00388557	0.0987446	0.087546	FALSE	FALSE	FALSE	ukb-b-10215	8	85718694	0.00266773	461089	0.15	Hand grip strength (right)	Hand grip strength (right)	Hand grip strength (right) || ||	TRUE	igd	NA	NA	NA	NA	NA	NA	NA	85718694	8	0.0198822	29092	4.58142e-23	eqtl-a-ENSG00000104267	CA2	TRUE	reported	textfile	2	1	TRUE
rs112001541	G	A	G	A	0.700935	0.0190512	0.0159628	0.014247	FALSE	FALSE	FALSE	ukb-b-10215	8	86106056	0.00638058	461089	0.00280001	Hand grip strength (right)	Hand grip strength (right)	Hand grip strength (right) || ||	TRUE	igd	NA	NA	NA	NA	NA	NA	NA	86106056	8	0.0471201	12905	4.76102e-50	eqtl-a-ENSG00000104267	CA2	TRUE	reported	textfile	2	1	TRUE
rs116995493	G	T	G	T	0.206364	0.001654	0.0353809	0.055063	FALSE	FALSE	FALSE	ukb-b-10215	8	85825999	0.00335652	461089	0.62	Hand grip strength (right)	Hand grip strength (right)	Hand grip strength (right) || ||	TRUE	igd	NA	NA	NA	NA	NA	NA	NA	85825999	8	0.0321699	25498	1.41189e-10	eqtl-a-ENSG00000104267	CA2	TRUE	reported	textfile	2	1	TRUE
rs11702779	A	G	A	G	0.0717865	-0.00201621	0.368503	0.359226	FALSE	FALSE	FALSE	ukb-b-10215	21	36368659	0.00154972	461089	0.19	Hand grip strength (right)	Hand grip strength (right)	Hand grip strength (right) || ||	TRUE	igd	NA	NA	NA	NA	NA	NA	NA	36368659	21	0.012323	31644	5.7044e-09	eqtl-a-ENSG00000104267	CA2	TRUE	reported	textfile	2	1	TRUE
rs117252931	T	C	T	C	-0.330611	-0.00450554	0.0171727	0.020256	FALSE	FALSE	FALSE	ukb-b-10215	8	87071282	0.0055761	461089	0.42	Hand grip strength (right)	Hand grip strength (right)	Hand grip strength (right) || ||	TRUE	igd	NA	NA	NA	NA	NA	NA	NA	87071282	8	0.0457282	23349	4.82948e-13	eqtl-a-ENSG00000104267	CA2	TRUE	reported	textfile	2	1	TRUE
rs117534687	A	G	A	G	0.282761	-0.00563538	0.0164589	0.014684	FALSE	FALSE	FALSE	ukb-b-10215	8	85725562	0.00638844	461089	0.38	Hand grip strength (right)	Hand grip strength (right)	Hand grip strength (right) || ||	TRUE	igd	NA	NA	NA	NA	NA	NA	NA	85725562	8	0.0467181	17407	1.42699e-09	eqtl-a-ENSG00000104267	CA2	TRUE	reported	textfile	2	1	TRUE
rs11773973	A	T	A	T	0.234213	0.00513507	0.17876	0.184169	FALSE	TRUE	FALSE	ukb-b-10215	8	87139254	0.00192692	461089	0.00769999	Hand grip strength (right)	Hand grip strength (right)	Hand grip strength (right) || ||	TRUE	igd	NA	NA	NA	NA	NA	NA	NA	87139254	8	0.0154081	31523	3.50429e-52	eqtl-a-ENSG00000104267	CA2	TRUE	reported	textfile	2	1	TRUE
rs13266669	A	G	A	G	-0.358196	-0.00811178	0.0148042	0.016214	FALSE	FALSE	FALSE	ukb-b-10215	8	86042410	0.00604157	461089	0.18	Hand grip strength (right)	Hand grip strength (right)	Hand grip strength (right) || ||	TRUE	igd	NA	NA	NA	NA	NA	NA	NA	86042410	8	0.0491899	25367	3.28927e-13	eqtl-a-ENSG00000104267	CA2	TRUE	reported	textfile	2	1	TRUE
rs13439382	C	T	C	T	0.446567	0.001992	0.0534102	0.05331	FALSE	FALSE	FALSE	ukb-b-10215	8	85840249	0.00332211	461089	0.55	Hand grip strength (right)	Hand grip strength (right)	Hand grip strength (right) || ||	TRUE	igd	NA	NA	NA	NA	NA	NA	NA	85840249	8	0.0262016	29740	3.91291e-65	eqtl-a-ENSG00000104267	CA2	TRUE	reported	textfile	2	1	TRUE
rs144719203	A	G	A	G	-0.475398	-0.00822053	0.0265096	0.026514	FALSE	FALSE	FALSE	ukb-b-10215	8	85947642	0.00480799	461089	0.0870001	Hand grip strength (right)	Hand grip strength (right)	Hand grip strength (right) || ||	TRUE	igd	NA	NA	NA	NA	NA	NA	NA	85947642	8	0.0368323	24990	4.09921e-38	eqtl-a-ENSG00000104267	CA2	TRUE	reported	textfile	2	1	TRUE
rs145494236	T	C	T	C	0.426601	-0.00109323	0.048073	0.050022	FALSE	FALSE	FALSE	ukb-b-10215	8	85985532	0.00342862	461089	0.75	Hand grip strength (right)	Hand grip strength (right)	Hand grip strength (right) || ||	TRUE	igd	NA	NA	NA	NA	NA	NA	NA	85985532	8	0.0275896	29789	6.2431e-54	eqtl-a-ENSG00000104267	CA2	TRUE	reported	textfile	2	1	TRUE
rs149690889	G	T	G	T	-0.502131	-0.00618358	0.0277642	0.037018	FALSE	FALSE	FALSE	ukb-b-10215	8	85969810	0.00404287	461089	0.13	Hand grip strength (right)	Hand grip strength (right)	Hand grip strength (right) || ||	TRUE	igd	NA	NA	NA	NA	NA	NA	NA	85969810	8	0.0359783	25439	2.86814e-44	eqtl-a-ENSG00000104267	CA2	TRUE	reported	textfile	2	1	TRUE
rs17737277	T	C	T	C	-0.343036	-0.0064083	0.0316509	0.031725	FALSE	FALSE	FALSE	ukb-b-10215	8	85812017	0.0042486	461089	0.13	Hand grip strength (right)	Hand grip strength (right)	Hand grip strength (right) || ||	TRUE	igd	NA	NA	NA	NA	NA	NA	NA	85812017	8	0.0338738	26393	4.19276e-24	eqtl-a-ENSG00000104267	CA2	TRUE	reported	textfile	2	1	TRUE
rs185415835	A	G	A	G	0.564448	0.0209058	0.0151186	0.010601	FALSE	FALSE	FALSE	ukb-b-10215	8	85912687	0.00750079	461089	0.00530005	Hand grip strength (right)	Hand grip strength (right)	Hand grip strength (right) || ||	TRUE	igd	NA	NA	NA	NA	NA	NA	NA	85912687	8	0.048543	5986	2.98401e-31	eqtl-a-ENSG00000104267	CA2	TRUE	reported	textfile	2	1	TRUE
rs28433311	A	T	A	T	0.159841	0.00209512	0.190045	0.182954	FALSE	TRUE	FALSE	ukb-b-10215	8	87364860	0.00192076	461089	0.28	Hand grip strength (right)	Hand grip strength (right)	Hand grip strength (right) || ||	TRUE	igd	NA	NA	NA	NA	NA	NA	NA	87364860	8	0.0151102	31021	3.76097e-26	eqtl-a-ENSG00000104267	CA2	TRUE	reported	textfile	2	1	TRUE
rs28489491	T	C	T	C	-0.396941	-0.00736439	0.151459	0.142267	FALSE	FALSE	FALSE	ukb-b-10215	8	86359924	0.00215046	461089	0.000619998	Hand grip strength (right)	Hand grip strength (right)	Hand grip strength (right) || ||	TRUE	igd	NA	NA	NA	NA	NA	NA	NA	86359924	8	0.0162623	26691	1.38038e-131	eqtl-a-ENSG00000104267	CA2	TRUE	reported	textfile	2	1	TRUE
rs2930553	T	G	T	G	0.501327	0.00260813	0.514827	0.505814	FALSE	FALSE	FALSE	ukb-b-10215	8	86849171	0.00148582	461089	0.0790005	Hand grip strength (right)	Hand grip strength (right)	Hand grip strength (right) || ||	TRUE	igd	NA	NA	NA	NA	NA	NA	NA	86849171	8	0.0111361	31642	1e-200	eqtl-a-ENSG00000104267	CA2	TRUE	reported	textfile	2	1	TRUE
rs2976186	A	C	A	C	0.210805	0.0038342	0.15524	0.159158	FALSE	FALSE	FALSE	ukb-b-10215	8	87240007	0.00203057	461089	0.0589997	Hand grip strength (right)	Hand grip strength (right)	Hand grip strength (right) || ||	TRUE	igd	NA	NA	NA	NA	NA	NA	NA	87240007	8	0.0163392	30415	4.39744e-38	eqtl-a-ENSG00000104267	CA2	TRUE	reported	textfile	2	1	TRUE
rs375061	A	G	A	G	-0.279896	0.00151279	0.161748	0.156483	FALSE	FALSE	FALSE	ukb-b-10215	8	86422242	0.00205411	461089	0.46	Hand grip strength (right)	Hand grip strength (right)	Hand grip strength (right) || ||	TRUE	igd	NA	NA	NA	NA	NA	NA	NA	86422242	8	0.015991	31635	1.34958e-68	eqtl-a-ENSG00000104267	CA2	TRUE	reported	textfile	2	1	TRUE
rs505401	T	A	T	A	-0.134251	0.00568184	0.0877483	0.102696	FALSE	TRUE	FALSE	ukb-b-10215	19	6011141	0.00247116	461089	0.021	Hand grip strength (right)	Hand grip strength (right)	Hand grip strength (right) || ||	TRUE	igd	NA	NA	NA	NA	NA	NA	NA	6011141	19	0.0210059	26057	1.64589e-10	eqtl-a-ENSG00000104267	CA2	TRUE	reported	textfile	2	1	TRUE
rs56082812	T	C	T	C	0.436621	0.00158523	0.0619975	0.06694	FALSE	FALSE	FALSE	ukb-b-10215	8	86140439	0.00297541	461089	0.59	Hand grip strength (right)	Hand grip strength (right)	Hand grip strength (right) || ||	TRUE	igd	NA	NA	NA	NA	NA	NA	NA	86140439	8	0.0244054	31528	1.40605e-71	eqtl-a-ENSG00000104267	CA2	TRUE	reported	textfile	2	1	TRUE
rs56199131	T	G	T	G	0.391701	0.000444217	0.0585411	0.059629	FALSE	FALSE	FALSE	ukb-b-10215	8	85691176	0.00317528	461089	0.89	Hand grip strength (right)	Hand grip strength (right)	Hand grip strength (right) || ||	TRUE	igd	NA	NA	NA	NA	NA	NA	NA	85691176	8	0.0251368	29095	9.55873e-55	eqtl-a-ENSG00000104267	CA2	TRUE	reported	textfile	2	1	TRUE
rs62510051	C	G	C	G	-0.777621	-0.0135834	0.0257427	0.022886	FALSE	TRUE	FALSE	ukb-b-10215	8	86552430	0.00501286	461089	0.00669993	Hand grip strength (right)	Hand grip strength (right)	Hand grip strength (right) || ||	TRUE	igd	NA	NA	NA	NA	NA	NA	NA	86552430	8	0.0370077	30422	5.05126e-98	eqtl-a-ENSG00000104267	CA2	TRUE	reported	textfile	2	1	TRUE
rs62512498	C	A	C	A	0.32097	0.00367816	0.16919	0.171492	FALSE	FALSE	FALSE	ukb-b-10215	8	86257691	0.00198164	461089	0.0629999	Hand grip strength (right)	Hand grip strength (right)	Hand grip strength (right) || ||	TRUE	igd	NA	NA	NA	NA	NA	NA	NA	86257691	8	0.0156432	31526	1.48696e-93	eqtl-a-ENSG00000104267	CA2	TRUE	reported	textfile	2	1	TRUE
rs72679367	T	C	T	C	0.254546	-0.00193648	0.167057	0.176611	FALSE	FALSE	FALSE	ukb-b-10215	8	85479237	0.00194788	461089	0.32	Hand grip strength (right)	Hand grip strength (right)	Hand grip strength (right) || ||	TRUE	igd	NA	NA	NA	NA	NA	NA	NA	85479237	8	0.0158108	29796	2.57573e-58	eqtl-a-ENSG00000104267	CA2	TRUE	reported	textfile	2	1	TRUE
rs72681091	A	G	A	G	-0.313864	-0.00178181	0.01658	0.022406	FALSE	FALSE	FALSE	ukb-b-10215	8	85881006	0.00502041	461089	0.719999	Hand grip strength (right)	Hand grip strength (right)	Hand grip strength (right) || ||	TRUE	igd	NA	NA	NA	NA	NA	NA	NA	85881006	8	0.0465355	22566	1.5325e-11	eqtl-a-ENSG00000104267	CA2	TRUE	reported	textfile	2	1	TRUE
rs7388011	C	T	C	T	0.425764	0.00334504	0.528831	0.485633	FALSE	FALSE	FALSE	ukb-b-10215	8	86557131	0.00154074	461089	0.0299999	Hand grip strength (right)	Hand grip strength (right)	Hand grip strength (right) || ||	TRUE	igd	NA	NA	NA	NA	NA	NA	NA	86557131	8	0.011372	30598	1e-200	eqtl-a-ENSG00000104267	CA2	TRUE	reported	textfile	2	1	TRUE
rs74746092	G	T	G	T	0.796088	-7.86906e-05	0.012882	0.010716	FALSE	FALSE	FALSE	ukb-b-10215	8	87084121	0.00744444	461089	0.99	Hand grip strength (right)	Hand grip strength (right)	Hand grip strength (right) || ||	TRUE	igd	NA	NA	NA	NA	NA	NA	NA	87084121	8	0.0523529	18359	3.22701e-52	eqtl-a-ENSG00000104267	CA2	TRUE	reported	textfile	2	1	TRUE
rs79375042	C	T	C	T	0.37606	-0.000212517	0.0581342	0.05323	FALSE	FALSE	FALSE	ukb-b-10215	8	85587829	0.00337796	461089	0.95	Hand grip strength (right)	Hand grip strength (right)	Hand grip strength (right) || ||	TRUE	igd	NA	NA	NA	NA	NA	NA	NA	85587829	8	0.0252374	29100	3.25687e-50	eqtl-a-ENSG00000104267	CA2	TRUE	reported	textfile	2	1	TRUE
rs7973618	C	T	C	T	-0.0854698	-0.00449084	0.331077	0.358049	FALSE	FALSE	FALSE	ukb-b-10215	12	57027621	0.00155289	461089	0.00379997	Hand grip strength (right)	Hand grip strength (right)	Hand grip strength (right) || ||	TRUE	igd	TRUE	rs7973618	rs2958124	C	T	A	C	57019443	12	0.0126267	27454	1.29509e-11	eqtl-a-ENSG00000104267	CA2	TRUE	reported	textfile	2	1	TRUE
rs8073060	A	T	A	T	-0.0704739	-0.00127332	0.305723	0.292315	FALSE	TRUE	FALSE	ukb-b-10215	17	33875262	0.00163304	461089	0.44	Hand grip strength (right)	Hand grip strength (right)	Hand grip strength (right) || ||	TRUE	igd	NA	NA	NA	NA	NA	NA	NA	33875262	17	0.0129049	31145	4.72933e-08	eqtl-a-ENSG00000104267	CA2	TRUE	reported	textfile	2	1	TRUE
rs118167193	G	A	G	A	0.230858	-0.00106601	0.0299482	0.039707	FALSE	FALSE	FALSE	ukb-b-10215	19	10688076	0.00381155	461089	0.780001	Hand grip strength (right)	Hand grip strength (right)	Hand grip strength (right) || ||	TRUE	igd	NA	NA	NA	NA	NA	NA	NA	10688076	19	0.0348649	26147	3.55795e-11	eqtl-a-ENSG00000105397	TYK2	TRUE	reported	textfile	2	1	TRUE
rs12608948	T	A	T	A	0.0755741	-0.000236888	0.347516	0.379586	FALSE	TRUE	FALSE	ukb-b-10215	19	11075312	0.001531	461089	0.88	Hand grip strength (right)	Hand grip strength (right)	Hand grip strength (right) || ||	TRUE	igd	NA	NA	NA	NA	NA	NA	NA	11075312	19	0.0124827	30814	1.4112e-09	eqtl-a-ENSG00000105397	TYK2	TRUE	reported	textfile	2	1	TRUE
rs146795181	A	G	A	G	0.204701	0.00256942	0.0308932	0.028991	FALSE	FALSE	FALSE	ukb-b-10215	19	10782509	0.00449601	461089	0.57	Hand grip strength (right)	Hand grip strength (right)	Hand grip strength (right) || ||	TRUE	igd	NA	NA	NA	NA	NA	NA	NA	10782509	19	0.0343544	25431	2.54718e-09	eqtl-a-ENSG00000105397	TYK2	TRUE	reported	textfile	2	1	TRUE
rs149110519	T	C	T	C	-0.199117	-0.00379577	0.0526158	0.035499	FALSE	FALSE	FALSE	ukb-b-10215	6	144385777	0.00404334	461089	0.35	Hand grip strength (right)	Hand grip strength (right)	Hand grip strength (right) || ||	TRUE	igd	NA	NA	NA	NA	NA	NA	NA	144385777	6	0.026605	24986	7.1978e-14	eqtl-a-ENSG00000105397	TYK2	TRUE	reported	textfile	2	1	TRUE
rs34725611	G	A	G	A	0.362493	-0.000558874	0.270303	0.288078	FALSE	FALSE	FALSE	ukb-b-10215	19	10477067	0.00164194	461089	0.73	Hand grip strength (right)	Hand grip strength (right)	Hand grip strength (right) || ||	TRUE	igd	NA	NA	NA	NA	NA	NA	NA	10477067	19	0.0130494	30935	7.90679e-170	eqtl-a-ENSG00000105397	TYK2	TRUE	reported	textfile	2	1	TRUE
rs35373372	A	G	A	G	0.330642	-0.000789779	0.02867	0.020965	FALSE	FALSE	FALSE	ukb-b-10215	19	10371614	0.00542718	461089	0.88	Hand grip strength (right)	Hand grip strength (right)	Hand grip strength (right) || ||	TRUE	igd	NA	NA	NA	NA	NA	NA	NA	10371614	19	0.0355567	24626	1.42037e-20	eqtl-a-ENSG00000105397	TYK2	TRUE	reported	textfile	2	1	TRUE
rs4371271	C	T	C	T	0.0702735	5.20839e-05	0.426823	0.480302	FALSE	FALSE	FALSE	ukb-b-10215	19	11184293	0.00151831	461089	0.97	Hand grip strength (right)	Hand grip strength (right)	Hand grip strength (right) || ||	TRUE	igd	NA	NA	NA	NA	NA	NA	NA	11184293	19	0.0120185	28719	5.00518e-09	eqtl-a-ENSG00000105397	TYK2	TRUE	reported	textfile	2	1	TRUE
rs4804528	T	G	T	G	0.0723602	-0.000498487	0.390996	0.446803	FALSE	FALSE	FALSE	ukb-b-10215	19	10886206	0.00149603	461089	0.74	Hand grip strength (right)	Hand grip strength (right)	Hand grip strength (right) || ||	TRUE	igd	NA	NA	NA	NA	NA	NA	NA	10886206	19	0.0121817	30935	2.85016e-09	eqtl-a-ENSG00000105397	TYK2	TRUE	reported	textfile	2	1	TRUE
rs7259385	T	C	T	C	0.332861	-0.00112305	0.182915	0.183487	FALSE	FALSE	FALSE	ukb-b-10215	19	10584590	0.0019288	461089	0.56	Hand grip strength (right)	Hand grip strength (right)	Hand grip strength (right) || ||	TRUE	igd	NA	NA	NA	NA	NA	NA	NA	10584590	19	0.0151382	30811	3.74973e-107	eqtl-a-ENSG00000105397	TYK2	TRUE	reported	textfile	2	1	TRUE
rs149007767	T	C	T	C	0.109243	0.000470954	0.149708	0.16217	FALSE	FALSE	FALSE	ukb-b-10215	7	50370254	0.00209181	461089	0.82	Hand grip strength (right)	Hand grip strength (right)	Hand grip strength (right) || ||	TRUE	igd	NA	NA	NA	NA	NA	NA	NA	50370254	7	0.0166562	30077	5.43125e-11	eqtl-a-ENSG00000254087	LYN	TRUE	reported	textfile	2	1	TRUE
rs2942025	T	C	T	C	0.157602	-0.00228992	0.0630964	0.068165	FALSE	FALSE	FALSE	ukb-b-10215	8	56956383	0.00298089	461089	0.44	Hand grip strength (right)	Hand grip strength (right)	Hand grip strength (right) || ||	TRUE	igd	NA	NA	NA	NA	NA	NA	NA	56956383	8	0.0244431	26558	1.1364e-10	eqtl-a-ENSG00000254087	LYN	TRUE	reported	textfile	2	1	TRUE
rs4560777	T	C	T	C	-0.0823741	0.00170174	0.795919	0.78227	FALSE	FALSE	FALSE	ukb-b-10215	8	57253501	0.00180467	461089	0.35	Hand grip strength (right)	Hand grip strength (right)	Hand grip strength (right) || ||	TRUE	igd	NA	NA	NA	NA	NA	NA	NA	57253501	8	0.0147513	31562	2.34779e-08	eqtl-a-ENSG00000254087	LYN	TRUE	reported	textfile	2	1	TRUE
rs7013301	T	G	T	G	0.193507	6.75485e-05	0.473217	0.49983	FALSE	FALSE	FALSE	ukb-b-10215	8	56688226	0.00148805	461089	0.96	Hand grip strength (right)	Hand grip strength (right)	Hand grip strength (right) || ||	TRUE	igd	NA	NA	NA	NA	NA	NA	NA	56688226	8	0.0118088	31566	2.38397e-60	eqtl-a-ENSG00000254087	LYN	TRUE	reported	textfile	2	1	TRUE
rs10493850	G	A	G	A	0.559212	0.00251424	0.279661	0.272386	FALSE	FALSE	FALSE	ukb-b-10215	1	91988009	0.00167108	461089	0.13	Hand grip strength (right)	Hand grip strength (right)	Hand grip strength (right) || ||	TRUE	igd	NA	NA	NA	NA	NA	NA	NA	91988009	1	0.012397	31684	1e-200	eqtl-a-ENSG00000097046	CDC7	TRUE	reported	textfile	2	1	TRUE
rs113073778	C	A	C	A	0.292978	-0.0110439	0.0141443	0.01101	FALSE	FALSE	FALSE	ukb-b-10215	1	91748398	0.00727364	461089	0.13	Hand grip strength (right)	Hand grip strength (right)	Hand grip strength (right) || ||	TRUE	igd	NA	NA	NA	NA	NA	NA	NA	91748398	1	0.0503415	23563	5.89889e-09	eqtl-a-ENSG00000097046	CDC7	TRUE	reported	textfile	2	1	TRUE
rs115362331	T	C	T	C	-0.240067	-0.00715101	0.0238925	0.032129	FALSE	FALSE	FALSE	ukb-b-10215	1	91314868	0.00421514	461089	0.0899995	Hand grip strength (right)	Hand grip strength (right)	Hand grip strength (right) || ||	TRUE	igd	NA	NA	NA	NA	NA	NA	NA	91314868	1	0.0389207	24014	6.90717e-10	eqtl-a-ENSG00000097046	CDC7	TRUE	reported	textfile	2	1	TRUE
rs12060235	T	C	T	C	0.154289	0.00366769	0.0597305	0.060308	FALSE	FALSE	FALSE	ukb-b-10215	1	92186411	0.00313975	461089	0.24	Hand grip strength (right)	Hand grip strength (right)	Hand grip strength (right) || ||	TRUE	igd	NA	NA	NA	NA	NA	NA	NA	92186411	1	0.0250807	31569	7.67044e-10	eqtl-a-ENSG00000097046	CDC7	TRUE	reported	textfile	2	1	TRUE
rs12734153	T	G	T	G	-0.126422	0.000937683	0.314506	0.31654	FALSE	FALSE	FALSE	ukb-b-10215	1	92111868	0.00159639	461089	0.56	Hand grip strength (right)	Hand grip strength (right)	Hand grip strength (right) || ||	TRUE	igd	NA	NA	NA	NA	NA	NA	NA	92111868	1	0.012774	31561	4.29833e-23	eqtl-a-ENSG00000097046	CDC7	TRUE	reported	textfile	2	1	TRUE
rs142165697	G	A	G	A	-0.358443	-0.00671392	0.018528	0.028044	FALSE	FALSE	FALSE	ukb-b-10215	1	91626421	0.00467339	461089	0.15	Hand grip strength (right)	Hand grip strength (right)	Hand grip strength (right) || ||	TRUE	igd	NA	NA	NA	NA	NA	NA	NA	91626421	1	0.0440326	26664	3.94003e-16	eqtl-a-ENSG00000097046	CDC7	TRUE	reported	textfile	2	1	TRUE
rs143057512	G	A	G	A	-0.316875	-0.00218755	0.0185804	0.019961	FALSE	FALSE	FALSE	ukb-b-10215	1	91601403	0.00539916	461089	0.69	Hand grip strength (right)	Hand grip strength (right)	Hand grip strength (right) || ||	TRUE	igd	NA	NA	NA	NA	NA	NA	NA	91601403	1	0.043994	24531	5.89929e-13	eqtl-a-ENSG00000097046	CDC7	TRUE	reported	textfile	2	1	TRUE
rs144145844	T	C	T	C	-0.219803	-0.000377899	0.0251793	0.032492	FALSE	FALSE	FALSE	ukb-b-10215	1	92450998	0.00427287	461089	0.93	Hand grip strength (right)	Hand grip strength (right)	Hand grip strength (right) || ||	TRUE	igd	NA	NA	NA	NA	NA	NA	NA	92450998	1	0.0379442	23622	6.91401e-09	eqtl-a-ENSG00000097046	CDC7	TRUE	reported	textfile	2	1	TRUE
rs147052957	C	T	C	T	-0.223915	-0.00702204	0.0225464	0.025185	FALSE	FALSE	FALSE	ukb-b-10215	1	91201896	0.00486468	461089	0.15	Hand grip strength (right)	Hand grip strength (right)	Hand grip strength (right) || ||	TRUE	igd	NA	NA	NA	NA	NA	NA	NA	91201896	1	0.0400477	22417	2.25512e-08	eqtl-a-ENSG00000097046	CDC7	TRUE	reported	textfile	2	1	TRUE
rs17485896	C	T	C	T	-0.470896	0.00218466	0.357763	0.36633	FALSE	FALSE	FALSE	ukb-b-10215	1	91887372	0.00154219	461089	0.16	Hand grip strength (right)	Hand grip strength (right)	Hand grip strength (right) || ||	TRUE	igd	NA	NA	NA	NA	NA	NA	NA	91887372	1	0.0117669	31355	1e-200	eqtl-a-ENSG00000097046	CDC7	TRUE	reported	textfile	2	1	TRUE
rs190886621	T	G	T	G	0.360557	-0.0087858	0.0177219	0.013268	FALSE	FALSE	FALSE	ukb-b-10215	1	91643928	0.00663258	461089	0.19	Hand grip strength (right)	Hand grip strength (right)	Hand grip strength (right) || ||	TRUE	igd	NA	NA	NA	NA	NA	NA	NA	91643928	1	0.0450077	27787	1.13789e-15	eqtl-a-ENSG00000097046	CDC7	TRUE	reported	textfile	2	1	TRUE
rs4658102	T	C	T	C	0.329116	-0.000636285	0.175112	0.155002	FALSE	FALSE	FALSE	ukb-b-10215	1	92077511	0.00205921	461089	0.760001	Hand grip strength (right)	Hand grip strength (right)	Hand grip strength (right) || ||	TRUE	igd	NA	NA	NA	NA	NA	NA	NA	92077511	1	0.0154129	31678	3.63915e-101	eqtl-a-ENSG00000097046	CDC7	TRUE	reported	textfile	2	1	TRUE
rs645813	T	C	T	C	-0.218794	-0.000868827	0.937386	0.940717	FALSE	FALSE	FALSE	ukb-b-10215	1	91659435	0.00316754	461089	0.780001	Hand grip strength (right)	Hand grip strength (right)	Hand grip strength (right) || ||	TRUE	igd	NA	NA	NA	NA	NA	NA	NA	91659435	1	0.0244977	31355	4.21405e-19	eqtl-a-ENSG00000097046	CDC7	TRUE	reported	textfile	2	1	TRUE
rs6662639	T	C	T	C	-0.281051	-0.000707736	0.0328672	0.035781	FALSE	FALSE	FALSE	ukb-b-10215	1	91395143	0.00399908	461089	0.86	Hand grip strength (right)	Hand grip strength (right)	Hand grip strength (right) || ||	TRUE	igd	NA	NA	NA	NA	NA	NA	NA	91395143	1	0.0332987	28457	3.16228e-17	eqtl-a-ENSG00000097046	CDC7	TRUE	reported	textfile	2	1	TRUE
rs72722398	T	C	T	C	0.230719	0.000608762	0.0213047	0.013607	FALSE	FALSE	FALSE	ukb-b-10215	1	91374652	0.00671284	461089	0.93	Hand grip strength (right)	Hand grip strength (right)	Hand grip strength (right) || ||	TRUE	igd	NA	NA	NA	NA	NA	NA	NA	91374652	1	0.0411719	18335	2.09942e-08	eqtl-a-ENSG00000097046	CDC7	TRUE	reported	textfile	2	1	TRUE
rs72724422	C	T	C	T	0.220725	0.00327471	0.0290223	0.033393	FALSE	FALSE	FALSE	ukb-b-10215	1	91514432	0.00429152	461089	0.450001	Hand grip strength (right)	Hand grip strength (right)	Hand grip strength (right) || ||	TRUE	igd	NA	NA	NA	NA	NA	NA	NA	91514432	1	0.035406	24784	4.54674e-10	eqtl-a-ENSG00000097046	CDC7	TRUE	reported	textfile	2	1	TRUE
rs74985031	A	C	A	C	-0.273445	-0.00161901	0.0182181	0.019532	FALSE	FALSE	FALSE	ukb-b-10215	1	91525896	0.00540712	461089	0.760001	Hand grip strength (right)	Hand grip strength (right)	Hand grip strength (right) || ||	TRUE	igd	NA	NA	NA	NA	NA	NA	NA	91525896	1	0.044443	28870	7.61272e-10	eqtl-a-ENSG00000097046	CDC7	TRUE	reported	textfile	2	1	TRUE
rs75251852	A	G	A	G	-0.408844	3.10853e-05	0.0287577	0.041274	FALSE	FALSE	FALSE	ukb-b-10215	1	91639056	0.00373228	461089	0.99	Hand grip strength (right)	Hand grip strength (right)	Hand grip strength (right) || ||	TRUE	igd	NA	NA	NA	NA	NA	NA	NA	91639056	1	0.0354459	30077	8.85116e-31	eqtl-a-ENSG00000097046	CDC7	TRUE	reported	textfile	2	1	TRUE
rs75843981	G	A	G	A	-0.291354	-0.00115068	0.0326319	0.035287	FALSE	FALSE	FALSE	ukb-b-10215	1	91496027	0.00407948	461089	0.780001	Hand grip strength (right)	Hand grip strength (right)	Hand grip strength (right) || ||	TRUE	igd	NA	NA	NA	NA	NA	NA	NA	91496027	1	0.0334088	28457	2.7574e-18	eqtl-a-ENSG00000097046	CDC7	TRUE	reported	textfile	2	1	TRUE
rs76747388	A	C	A	C	0.28333	-0.00264374	0.0220972	0.021991	FALSE	FALSE	FALSE	ukb-b-10215	1	91564498	0.00505615	461089	0.6	Hand grip strength (right)	Hand grip strength (right)	Hand grip strength (right) || ||	TRUE	igd	NA	NA	NA	NA	NA	NA	NA	91564498	1	0.0404179	30395	2.38342e-12	eqtl-a-ENSG00000097046	CDC7	TRUE	reported	textfile	2	1	TRUE
rs77854317	G	T	G	T	0.346191	0.00616112	0.0871928	0.079067	FALSE	FALSE	FALSE	ukb-b-10215	1	91760864	0.00275761	461089	0.025	Hand grip strength (right)	Hand grip strength (right)	Hand grip strength (right) || ||	TRUE	igd	NA	NA	NA	NA	NA	NA	NA	91760864	1	0.0208945	31568	1.17923e-61	eqtl-a-ENSG00000097046	CDC7	TRUE	reported	textfile	2	1	TRUE
rs78566470	T	G	T	G	-0.339513	-0.00256754	0.0281513	0.02721	FALSE	FALSE	FALSE	ukb-b-10215	1	91699157	0.00457509	461089	0.57	Hand grip strength (right)	Hand grip strength (right)	Hand grip strength (right) || ||	TRUE	igd	NA	NA	NA	NA	NA	NA	NA	91699157	1	0.0358693	28875	2.92415e-21	eqtl-a-ENSG00000097046	CDC7	TRUE	reported	textfile	2	1	TRUE
rs80204875	C	A	C	A	-0.255172	-0.000363832	0.0338758	0.036443	FALSE	FALSE	FALSE	ukb-b-10215	1	91257790	0.00395754	461089	0.93	Hand grip strength (right)	Hand grip strength (right)	Hand grip strength (right) || ||	TRUE	igd	NA	NA	NA	NA	NA	NA	NA	91257790	1	0.0328289	27628	7.67715e-15	eqtl-a-ENSG00000097046	CDC7	TRUE	reported	textfile	2	1	TRUE
rs112317935	C	T	C	T	-0.125457	0.00029583	0.142024	0.176353	FALSE	FALSE	FALSE	ukb-b-10215	8	42420398	0.0019755	461089	0.88	Hand grip strength (right)	Hand grip strength (right)	Hand grip strength (right) || ||	TRUE	igd	NA	NA	NA	NA	NA	NA	NA	42420398	8	0.0170173	25866	1.67571e-13	eqtl-a-ENSG00000104365	IKBKB	TRUE	reported	textfile	2	1	TRUE
rs117922533	A	G	A	G	-0.171788	0.00253404	0.0410911	0.034618	FALSE	FALSE	FALSE	ukb-b-10215	8	42293329	0.00422305	461089	0.55	Hand grip strength (right)	Hand grip strength (right)	Hand grip strength (right) || ||	TRUE	igd	NA	NA	NA	NA	NA	NA	NA	42293329	8	0.0299486	25088	9.68233e-09	eqtl-a-ENSG00000104365	IKBKB	TRUE	reported	textfile	2	1	TRUE
rs11993075	G	T	G	T	0.19146	-0.000151016	0.0341649	0.018952	FALSE	FALSE	FALSE	ukb-b-10215	8	42287276	0.00583052	461089	0.98	Hand grip strength (right)	Hand grip strength (right)	Hand grip strength (right) || ||	TRUE	igd	NA	NA	NA	NA	NA	NA	NA	42287276	8	0.0327248	26080	4.90388e-09	eqtl-a-ENSG00000104365	IKBKB	TRUE	reported	textfile	2	1	TRUE
rs13251201	C	T	C	T	-0.26522	-0.00144825	0.0808279	0.08615	FALSE	FALSE	FALSE	ukb-b-10215	8	42308810	0.00268547	461089	0.59	Hand grip strength (right)	Hand grip strength (right)	Hand grip strength (right) || ||	TRUE	igd	NA	NA	NA	NA	NA	NA	NA	42308810	8	0.0217212	28783	2.73527e-34	eqtl-a-ENSG00000104365	IKBKB	TRUE	reported	textfile	2	1	TRUE
rs13278372	C	A	C	A	-0.269184	-0.00339114	0.870179	0.881336	FALSE	FALSE	FALSE	ukb-b-10215	8	42182241	0.00229777	461089	0.14	Hand grip strength (right)	Hand grip strength (right)	Hand grip strength (right) || ||	TRUE	igd	NA	NA	NA	NA	NA	NA	NA	42182241	8	0.0175624	31144	5.03153e-53	eqtl-a-ENSG00000104365	IKBKB	TRUE	reported	textfile	2	1	TRUE
rs16890901	C	T	C	T	-0.194371	0.00144978	0.0329439	0.032882	FALSE	FALSE	FALSE	ukb-b-10215	8	41724724	0.0042435	461089	0.73	Hand grip strength (right)	Hand grip strength (right)	Hand grip strength (right) || ||	TRUE	igd	NA	NA	NA	NA	NA	NA	NA	41724724	8	0.0333049	31140	5.34048e-09	eqtl-a-ENSG00000104365	IKBKB	TRUE	reported	textfile	2	1	TRUE
rs188925325	T	C	T	C	0.218198	-0.00420236	0.0246867	0.01375	FALSE	FALSE	FALSE	ukb-b-10215	8	42741360	0.00647056	461089	0.52	Hand grip strength (right)	Hand grip strength (right)	Hand grip strength (right) || ||	TRUE	igd	NA	NA	NA	NA	NA	NA	NA	42741360	8	0.0383127	24863	1.2337e-08	eqtl-a-ENSG00000104365	IKBKB	TRUE	reported	textfile	2	1	TRUE
rs74626069	T	C	T	C	0.194488	0.0021774	0.0579587	0.06032	FALSE	FALSE	FALSE	ukb-b-10215	8	42080942	0.00312598	461089	0.49	Hand grip strength (right)	Hand grip strength (right)	Hand grip strength (right) || ||	TRUE	igd	NA	NA	NA	NA	NA	NA	NA	42080942	8	0.0254186	31528	1.98793e-14	eqtl-a-ENSG00000104365	IKBKB	TRUE	reported	textfile	2	1	TRUE
rs77448497	C	T	C	T	-0.302532	-0.00309579	0.0586683	0.05614	FALSE	FALSE	FALSE	ukb-b-10215	8	41975019	0.0032254	461089	0.34	Hand grip strength (right)	Hand grip strength (right)	Hand grip strength (right) || ||	TRUE	igd	NA	NA	NA	NA	NA	NA	NA	41975019	8	0.0251979	29094	3.28852e-33	eqtl-a-ENSG00000104365	IKBKB	TRUE	reported	textfile	2	1	TRUE
rs7839964	A	G	A	G	0.138645	-0.00475508	0.0656589	0.047266	FALSE	FALSE	FALSE	ukb-b-10215	8	42606908	0.00351818	461089	0.18	Hand grip strength (right)	Hand grip strength (right)	Hand grip strength (right) || ||	TRUE	igd	NA	NA	NA	NA	NA	NA	NA	42606908	8	0.0240012	31528	7.63168e-09	eqtl-a-ENSG00000104365	IKBKB	TRUE	reported	textfile	2	1	TRUE
rs10042117	A	G	A	G	-0.171635	0.000474242	0.0417086	0.047844	FALSE	FALSE	FALSE	ukb-b-10215	5	114486804	0.00360747	461089	0.9	Hand grip strength (right)	Hand grip strength (right)	Hand grip strength (right) || ||	TRUE	igd	NA	NA	NA	NA	NA	NA	NA	114486804	5	0.0297352	24589	7.82438e-09	eqtl-a-ENSG00000164219	PGGT1B	TRUE	reported	textfile	2	1	TRUE
rs116252606	C	G	C	G	-0.234021	0.0102562	0.0340479	0.034554	FALSE	TRUE	FALSE	ukb-b-10215	5	114020739	0.00408503	461089	0.012	Hand grip strength (right)	Hand grip strength (right)	Hand grip strength (right) || ||	TRUE	igd	NA	NA	NA	NA	NA	NA	NA	114020739	5	0.0327596	22994	9.09076e-13	eqtl-a-ENSG00000164219	PGGT1B	TRUE	reported	textfile	2	1	TRUE
rs28658403	C	G	C	G	-0.273449	0.000853574	0.22647	0.238559	FALSE	TRUE	FALSE	ukb-b-10215	5	114652513	0.00175834	461089	0.630001	Hand grip strength (right)	Hand grip strength (right)	Hand grip strength (right) || ||	TRUE	igd	NA	NA	NA	NA	NA	NA	NA	114652513	5	0.0140325	26074	1.41547e-84	eqtl-a-ENSG00000164219	PGGT1B	TRUE	reported	textfile	2	1	TRUE
rs3857432	C	T	C	T	-0.104355	0.00542406	0.139821	0.143347	FALSE	FALSE	FALSE	ukb-b-10215	5	113866819	0.00213774	461089	0.0109999	Hand grip strength (right)	Hand grip strength (right)	Hand grip strength (right) || ||	TRUE	igd	NA	NA	NA	NA	NA	NA	NA	113866819	5	0.0171394	26078	1.1376e-09	eqtl-a-ENSG00000164219	PGGT1B	TRUE	reported	textfile	2	1	TRUE
rs74920298	C	T	C	T	-0.256354	0.00740828	0.029804	0.03861	FALSE	FALSE	FALSE	ukb-b-10215	5	114388570	0.0039406	461089	0.0599998	Hand grip strength (right)	Hand grip strength (right)	Hand grip strength (right) || ||	TRUE	igd	NA	NA	NA	NA	NA	NA	NA	114388570	5	0.0349342	22930	2.16172e-13	eqtl-a-ENSG00000164219	PGGT1B	TRUE	reported	textfile	2	1	TRUE
rs76222091	A	G	A	G	-0.193497	0.00868615	0.0470923	0.054952	FALSE	FALSE	FALSE	ukb-b-10215	5	114244069	0.00328142	461089	0.00809991	Hand grip strength (right)	Hand grip strength (right)	Hand grip strength (right) || ||	TRUE	igd	NA	NA	NA	NA	NA	NA	NA	114244069	5	0.0280487	23492	5.2517e-12	eqtl-a-ENSG00000164219	PGGT1B	TRUE	reported	textfile	2	1	TRUE
rs76763760	A	G	A	G	0.151324	3.85404e-05	0.0567461	0.050138	FALSE	FALSE	FALSE	ukb-b-10215	5	114127581	0.00340952	461089	0.99	Hand grip strength (right)	Hand grip strength (right)	Hand grip strength (right) || ||	TRUE	igd	NA	NA	NA	NA	NA	NA	NA	114127581	5	0.0256939	26081	3.87597e-09	eqtl-a-ENSG00000164219	PGGT1B	TRUE	reported	textfile	2	1	TRUE
rs9326953	C	T	C	T	-0.377607	0.00314164	0.228446	0.24409	FALSE	FALSE	FALSE	ukb-b-10215	5	114549087	0.00173234	461089	0.0700003	Hand grip strength (right)	Hand grip strength (right)	Hand grip strength (right) || ||	TRUE	igd	NA	NA	NA	NA	NA	NA	NA	114549087	5	0.0138156	26079	1.76604e-164	eqtl-a-ENSG00000164219	PGGT1B	TRUE	reported	textfile	2	1	TRUE
rs11918935	T	C	T	C	0.500645	0.0040441	0.0203983	0.017174	FALSE	FALSE	FALSE	ukb-b-10215	3	9759922	0.00571169	461089	0.48	Hand grip strength (right)	Hand grip strength (right)	Hand grip strength (right) || ||	TRUE	igd	NA	NA	NA	NA	NA	NA	NA	9759922	3	0.0418925	21480	6.44614e-33	eqtl-a-ENSG00000156983	BRPF1	TRUE	reported	textfile	2	1	TRUE
rs140144990	G	T	G	T	0.342347	0.0108485	0.0147325	0.013138	FALSE	FALSE	FALSE	ukb-b-10215	3	9652302	0.00674664	461089	0.11	Hand grip strength (right)	Hand grip strength (right)	Hand grip strength (right) || ||	TRUE	igd	NA	NA	NA	NA	NA	NA	NA	9652302	3	0.0493161	19760	3.87168e-12	eqtl-a-ENSG00000156983	BRPF1	TRUE	reported	textfile	2	1	TRUE
rs7641176	T	A	T	A	-0.0715334	-0.000963932	0.699215	0.720896	FALSE	TRUE	FALSE	ukb-b-10215	3	9818963	0.00165674	461089	0.56	Hand grip strength (right)	Hand grip strength (right)	Hand grip strength (right) || ||	TRUE	igd	NA	NA	NA	NA	NA	NA	NA	9818963	3	0.0129641	31355	3.43273e-08	eqtl-a-ENSG00000156983	BRPF1	TRUE	reported	textfile	2	1	TRUE
rs11047846	T	G	T	G	-0.0954824	-0.00349704	0.470444	0.460196	FALSE	FALSE	FALSE	ukb-b-10215	12	25267999	0.0014911	461089	0.0189998	Hand grip strength (right)	Hand grip strength (right)	Hand grip strength (right) || ||	TRUE	igd	NA	NA	NA	NA	NA	NA	NA	25267999	12	0.0118972	31567	1.00879e-15	eqtl-a-ENSG00000133703	KRAS	TRUE	reported	textfile	2	1	TRUE
rs11047909	A	G	A	G	-0.103154	-0.00101716	0.450148	0.410058	FALSE	FALSE	FALSE	ukb-b-10215	12	25384838	0.00151453	461089	0.5	Hand grip strength (right)	Hand grip strength (right)	Hand grip strength (right) || ||	TRUE	igd	NA	NA	NA	NA	NA	NA	NA	25384838	12	0.0119316	31684	5.3518e-18	eqtl-a-ENSG00000133703	KRAS	TRUE	reported	textfile	2	1	TRUE
rs3735485	G	A	G	A	0.11917	-0.00313462	0.837214	0.844965	FALSE	FALSE	FALSE	ukb-b-10215	7	45009341	0.00205499	461089	0.13	Hand grip strength (right)	Hand grip strength (right)	Hand grip strength (right) || ||	TRUE	igd	NA	NA	NA	NA	NA	NA	NA	45009341	7	0.0160907	30971	1.29957e-13	eqtl-a-ENSG00000133703	KRAS	TRUE	reported	textfile	2	1	TRUE
rs4963876	A	G	A	G	-0.0717196	0.00173849	0.627288	0.601074	FALSE	FALSE	FALSE	ukb-b-10215	12	25533753	0.00152071	461089	0.25	Hand grip strength (right)	Hand grip strength (right)	Hand grip strength (right) || ||	TRUE	igd	NA	NA	NA	NA	NA	NA	NA	25533753	12	0.0122942	31684	5.43088e-09	eqtl-a-ENSG00000133703	KRAS	TRUE	reported	textfile	2	1	TRUE
rs12052836	A	G	A	G	0.199518	0.00363446	0.415992	0.391262	FALSE	FALSE	FALSE	ukb-b-10215	2	98565144	0.00152378	461089	0.017	Hand grip strength (right)	Hand grip strength (right)	Hand grip strength (right) || ||	TRUE	igd	NA	NA	NA	NA	NA	NA	NA	98565144	2	0.0119578	30406	1.685e-62	eqtl-a-ENSG00000115085	ZAP70	TRUE	reported	textfile	2	1	TRUE
rs145056855	A	C	A	C	0.257349	-4.85775e-05	0.0764027	0.095374	FALSE	FALSE	FALSE	ukb-b-10215	2	97778065	0.00252565	461089	0.98	Hand grip strength (right)	Hand grip strength (right)	Hand grip strength (right) || ||	TRUE	igd	NA	NA	NA	NA	NA	NA	NA	97778065	2	0.0223003	27764	8.29278e-31	eqtl-a-ENSG00000115085	ZAP70	TRUE	reported	textfile	2	1	TRUE
rs17429187	G	A	G	A	-0.108042	-0.00565835	0.145685	0.160562	FALSE	FALSE	FALSE	ukb-b-10215	2	98960331	0.00203106	461089	0.00530005	Hand grip strength (right)	Hand grip strength (right)	Hand grip strength (right) || ||	TRUE	igd	NA	NA	NA	NA	NA	NA	NA	98960331	2	0.016846	31567	1.42122e-10	eqtl-a-ENSG00000115085	ZAP70	TRUE	reported	textfile	2	1	TRUE
rs34747246	A	G	A	G	0.329271	0.00268072	0.528468	0.512173	FALSE	FALSE	FALSE	ukb-b-10215	2	98356846	0.00149049	461089	0.0719996	Hand grip strength (right)	Hand grip strength (right)	Hand grip strength (right) || ||	TRUE	igd	NA	NA	NA	NA	NA	NA	NA	98356846	2	0.0115962	31684	2.34423e-177	eqtl-a-ENSG00000115085	ZAP70	TRUE	reported	textfile	2	1	TRUE
rs57035274	A	C	A	C	0.246587	0.00109191	0.0899222	0.097527	FALSE	FALSE	FALSE	ukb-b-10215	2	97608124	0.00250378	461089	0.66	Hand grip strength (right)	Hand grip strength (right)	Hand grip strength (right) || ||	TRUE	igd	NA	NA	NA	NA	NA	NA	NA	97608124	2	0.0207014	31559	1.02991e-32	eqtl-a-ENSG00000115085	ZAP70	TRUE	reported	textfile	2	1	TRUE
rs6719995	G	A	G	A	0.185652	0.0016385	0.14639	0.191912	FALSE	FALSE	FALSE	ukb-b-10215	2	98141897	0.00242025	461089	0.5	Hand grip strength (right)	Hand grip strength (right)	Hand grip strength (right) || ||	TRUE	igd	NA	NA	NA	NA	NA	NA	NA	98141897	2	0.0167641	18358	1.66994e-28	eqtl-a-ENSG00000115085	ZAP70	TRUE	reported	textfile	2	1	TRUE
rs6744331	C	T	C	T	0.230205	0.00278352	0.775631	0.791554	FALSE	FALSE	FALSE	ukb-b-10215	2	98458002	0.00182599	461089	0.13	Hand grip strength (right)	Hand grip strength (right)	Hand grip strength (right) || ||	TRUE	igd	NA	NA	NA	NA	NA	NA	NA	98458002	2	0.0141349	31683	1.23282e-59	eqtl-a-ENSG00000115085	ZAP70	TRUE	reported	textfile	2	1	TRUE
rs72809824	T	C	T	C	-0.150239	0.0071318	0.0520011	0.068771	FALSE	FALSE	FALSE	ukb-b-10215	2	97381556	0.00293666	461089	0.015	Hand grip strength (right)	Hand grip strength (right)	Hand grip strength (right) || ||	TRUE	igd	NA	NA	NA	NA	NA	NA	NA	97381556	2	0.0267763	26238	2.01159e-08	eqtl-a-ENSG00000115085	ZAP70	TRUE	reported	textfile	2	1	TRUE
rs73959753	A	G	A	G	0.308376	0.000658974	0.0724438	0.073541	FALSE	FALSE	FALSE	ukb-b-10215	2	98242541	0.00284835	461089	0.82	Hand grip strength (right)	Hand grip strength (right)	Hand grip strength (right) || ||	TRUE	igd	NA	NA	NA	NA	NA	NA	NA	98242541	2	0.0228129	28714	1.23453e-41	eqtl-a-ENSG00000115085	ZAP70	TRUE	reported	textfile	2	1	TRUE
rs7579916	G	A	G	A	0.125216	0.00529264	0.85482	0.84481	FALSE	FALSE	FALSE	ukb-b-10215	2	98811075	0.00205126	461089	0.00990011	Hand grip strength (right)	Hand grip strength (right)	Hand grip strength (right) || ||	TRUE	igd	NA	NA	NA	NA	NA	NA	NA	98811075	2	0.0168619	31239	1.11918e-13	eqtl-a-ENSG00000115085	ZAP70	TRUE	reported	textfile	2	1	TRUE
rs7590131	T	G	T	G	0.130292	0.00109005	0.50485	0.479477	FALSE	FALSE	FALSE	ukb-b-10215	2	98698587	0.00148827	461089	0.46	Hand grip strength (right)	Hand grip strength (right)	Hand grip strength (right) || ||	TRUE	igd	NA	NA	NA	NA	NA	NA	NA	98698587	2	0.0118534	31569	4.17542e-28	eqtl-a-ENSG00000115085	ZAP70	TRUE	reported	textfile	2	1	TRUE
rs80303184	A	G	A	G	0.255448	-0.000525511	0.0743613	0.092422	FALSE	FALSE	FALSE	ukb-b-10215	2	98024633	0.0025711	461089	0.84	Hand grip strength (right)	Hand grip strength (right)	Hand grip strength (right) || ||	TRUE	igd	NA	NA	NA	NA	NA	NA	NA	98024633	2	0.0225835	28091	1.15505e-29	eqtl-a-ENSG00000115085	ZAP70	TRUE	reported	textfile	2	1	TRUE
rs112837572	T	C	T	C	-0.15078	-0.00851448	0.0968095	0.105266	FALSE	FALSE	FALSE	ukb-b-10215	3	48901171	0.00242137	461089	0.000439997	Hand grip strength (right)	Hand grip strength (right)	Hand grip strength (right) || ||	TRUE	igd	NA	NA	NA	NA	NA	NA	NA	48901171	3	0.0200877	28802	6.08695e-14	eqtl-a-ENSG00000178035	IMPDH2	TRUE	reported	textfile	2	1	TRUE
rs112837936	A	G	A	G	-0.146048	-0.00798348	0.100497	0.101859	FALSE	FALSE	FALSE	ukb-b-10215	3	49466021	0.00245734	461089	0.0012	Hand grip strength (right)	Hand grip strength (right)	Hand grip strength (right) || ||	TRUE	igd	NA	NA	NA	NA	NA	NA	NA	49466021	3	0.0197573	31240	1.44411e-13	eqtl-a-ENSG00000178035	IMPDH2	TRUE	reported	textfile	2	1	TRUE
rs11716159	A	G	A	G	-0.144478	-0.00829116	0.10021	0.101988	FALSE	FALSE	FALSE	ukb-b-10215	3	49631585	0.00245671	461089	0.000739997	Hand grip strength (right)	Hand grip strength (right)	Hand grip strength (right) || ||	TRUE	igd	NA	NA	NA	NA	NA	NA	NA	49631585	3	0.0197833	31240	2.80996e-13	eqtl-a-ENSG00000178035	IMPDH2	TRUE	reported	textfile	2	1	TRUE
rs11786130	A	G	A	G	-0.0687035	0.00158923	0.360244	0.345315	FALSE	FALSE	FALSE	ukb-b-10215	8	129004975	0.00156383	461089	0.31	Hand grip strength (right)	Hand grip strength (right)	Hand grip strength (right) || ||	TRUE	igd	NA	NA	NA	NA	NA	NA	NA	129004975	8	0.0123841	31569	2.89288e-08	eqtl-a-ENSG00000178035	IMPDH2	TRUE	reported	textfile	2	1	TRUE
rs34823813	A	G	A	G	-0.144471	-0.00836573	0.097979	0.101779	FALSE	FALSE	FALSE	ukb-b-10215	3	49749976	0.00245756	461089	0.000659994	Hand grip strength (right)	Hand grip strength (right)	Hand grip strength (right) || ||	TRUE	igd	NA	NA	NA	NA	NA	NA	NA	49749976	3	0.0199833	31300	4.83727e-13	eqtl-a-ENSG00000178035	IMPDH2	TRUE	reported	textfile	2	1	TRUE
[truncated: 1,564 more rows]
